# Supplementary material for: Comparative transcriptional profiling analysis of the effect of heat waves during embryo incubation on the hatchlings of the Chinese soft‐shelled turtle (Pelodiscus sinensis)
Source: Ecol Evol. 2018 Mar 10;8(7):3763–73. doi: 10.1002/ece3.3850 (PMC5901165; doi:10.1002/ece3.3850)
Supplement: Supplementary file 1 [file ECE3-8-3763-s001.xlsx]

## Sheet: Table S1
Table S1 Sequences of primers used in quantitative RT-PCR
NCBI reference sequence	Different expression genes	log2Ratio(HEAT/CON)	Up-Down-Regulation(HEAT/CON)	Primer sequence (5’-3’)
XM_006112687.1	SERCA1	5.01776	Up	F: AGGCGATGGGGTGAATGA
				R: AGGAAATGAGGTAGCGGATGA
XM_006117658.1	RhoGAP	8.98171	Up	F: CTTGGAGAAGACGGAACGAAT
				R: TGGCTAACCCTGTTGAGATGA
XM_006134613.1	RanGAP	-8.61507	Down	F: GAGCGAGGCACTGGAGAT
				R: CAGAAGTTCAGGCTTAGGACTTTC
XM_006122212.1	BCL6	10.6526	Up	F: GACGGTGGCGAACAGAAC
				R: TGTGAAGGCACATCTCAGAATG
XM_006129840.1	DLG1	-8.95249	Down	F: TCGTATGAAATGAAAAGGGGTGTG
				R: GTGTCTCCAGTACCAAGATGCC
XM_006135878.1	hnRNPK	9.65252	Up	F: GTGGCAGAGGCGGTAGCA
				R: TGATGATGGGTCCACCGAGA
XM_006122231.1	NFATF5	-8.34127	Down	F: AATCTTGATGAGCCTTGAGTTTTCC
				R: CTCCTGCGTGGTTTGTCCTT
XM_006131331.1	VEGF	9.4221	Up	F: TACTTAGCGATTTGGGGTGCT
				R: AGTTCAGTTGAAGGTGGTGGC
XM_006123665.1	TRAF3IP1	8.89251	Up	F: TCTCCCACCTCCCATCATCC
				R: CGCTTCCATTTCTGGCATTTCA
EU727174	β-actin	N/A	N/A	F:TGTTACCCATACTGTGCCCATC
				R: TAGCCATCTCCTGTTCAAAATCC

## Sheet: Table S2
Table S2 Statistics of each sample
Sample Name	Clean reads	Genome map Rate	Gene map Rate	Expressed Gene
C1	12581503	0.9761	0.7091	19334
C2	12210385	0.9807	0.6555	18681
C3	12123904	0.9696	0.7182	18555
S1	12259271	0.9765	0.5986	19249
S2	12557035	0.9746	0.686	19698
S3	12480327	0.9786	0.5841	18954

## Sheet: Table S3
Table S3 Differentially expressed genes by RNA-seq
GeneID	geneLength	Means-CON	Means-HEAT	log2Ratio(HEAT/CON)	Up-Down-Regulation(HEAT/CON)	Probability	KEGG Orthology	GO Component	GO Function	GO Process	Blast nr
XM_006110628.1	3084	0.01	6.66804	9.38112	Up	0.897097	K08839|1|3e-172|606|mgp:100543879|serine/threonine kinase 25 [EC:2.7.11.22]	GO:0043231//intracellular membrane-bounded organelle	GO:0043169//cation binding;GO:0005515//protein binding;GO:0004672//protein kinase activity;GO:0032559	GO:0006464//cellular protein modification process;GO:0006950//response to stress;GO:0023052//signaling	gi|395733076|ref|XP_003776173.1|/1.59374e-173/PREDICTED: serine/threonine-protein kinase 25 [Pongo abelii]
XM_006135920.1	3234	8.04386	78.7706	3.2917	Up	0.817285	K00507|1|6e-150|532|mgp:100547172|stearoyl-CoA desaturase (delta-9 desaturase) [EC:1.14.19.1]	GO:0005635//nuclear envelope;GO:0031090//organelle membrane;GO:0031224//intrinsic to membrane	GO:0016215;GO:0046914//transition metal ion binding	GO:0050896//response to stimulus;GO:0006631//fatty acid metabolic process	gi|465959461|gb|EMP28459.1|/5.25186e-151/Acyl-CoA desaturase [Chelonia mydas]
XM_006110575.1	1440	0.327411	22.3921	6.09574	Up	0.895651	K06496|1|1e-20|102|xtr:100485005|selectin, platele	GO:0034358//plasma lipoprotein particle	GO:0005515//protein binding;GO:0008289//lipid binding	GO:0009653//anatomical structure morphogenesis;GO:0048731;GO:0051179//localization;GO:0030194//positive regulation of blood coagulation;GO:0043066//negative regulation of apoptotic process;GO:0019538//protein metabolic process	gi|465997066|gb|EMP40165.1|/2.59984e-119/hypothetical protein UY3_02567 [Chelonia mydas]
XM_006115061.1	3459	0.01	35.594	11.7974	Up	0.98026	K00294|1|0.0|955|ptr:456575|1-pyrroline-5-carboxylate dehydrogenase [EC:1.5.1.12]	GO:0044429//mitochondrial part	GO:0004030//aldehyde dehydrogenase [NAD(P)+] activity;GO:0016646//oxidoreductase activity, acting on the CH-NH group of donors, NAD or NADP as acceptor	GO:0006560//proline metabolic process	gi|355390334|ref|NP_001239033.1|/0/delta-1-pyrroline-5-carboxylate dehydrogenase, mitochondrial [Gallus gallus]
XM_006115224.1	2416	0.557473	23.3358	5.3875	Up	0.875051	K09580|1|6e-08|60.5|api:100169107|protein disulfide-isomerase A1 [EC:5.3.4.1];K09582|2|1e-07|59.7|mgp:100540062|protein disulfide-isomerase A4 [EC:5.3.4.1]	GO:0033018//sarcoplasmic reticulum lumen;GO:0042383//sarcolemma;GO:0030017//sarcomere	GO:0046872//metal ion binding	GO:0042221//response to chemical stimulus;GO:0010880//regulation of release of sequestered calcium ion into cytosol by sarcoplasmic reticulum;GO:0014706//striated muscle tissue development;GO:0006936//muscle contraction;GO:0014877;GO:0006996//organelle organization;GO:0006950//response to stress	gi|465963152|gb|EMP30009.1|/0/Sodium/potassium-transporting ATPase subunit alpha-2 [Chelonia mydas]
XM_006136622.1	2914	0.01	6.6338	9.37369	Up	0.89647	-	GO:0043231//intracellular membrane-bounded organelle	GO:0043169//cation binding	GO:0006812//cation transport	gi|465975909|gb|EMP34235.1|/4.67284e-151/Armadillo repeat-containing protein 1 [Chelonia mydas]
XM_006132851.1	5756	0.01	3.23768	8.33882	Up	0.80243	K06095|1|5e-22|108|mdo:100015950|multiple PDZ domain protein	GO:0043232;GO:0044444//cytoplasmic part	-	GO:0007276//gamete generation;GO:0003006//developmental process involved in reproduction	gi|224066187|ref|XP_002194753.1|/0/PREDICTED: glutamate receptor-interacting protein 2 [Taeniopygia guttata]
XM_006138187.1	9525	0.01	4.36431	8.76961	Up	0.847232	K12559|1|1e-17|95.1|bfo:BRAFLDRAFT_163696|myosin X	GO:0016020//membrane;GO:0044424//intracellular part	-	-	gi|118087949|ref|XP_419455.2|/0/PREDICTED: pleckstrin homology domain-containing family H member 2 [Gallus gallus]
XM_006130514.1	5951	1.02294	65.2218	5.99456	Up	0.912416	K10352|1|0.0|3056|gga:417306|myosin heavy chain	GO:0031981//nuclear lumen;GO:0043292//contractile fiber;GO:0005924//cell-substrate adherens junction;GO:0016460//myosin II complex	GO:0008092//cytoskeletal protein binding;GO:0017111//nucleoside-triphosphatase activity;GO:0032559	GO:0003012//muscle system process	gi|118099536|ref|XP_001231409.1|/0/PREDICTED: myosin-3 [Gallus gallus]
XM_006139229.1	7817	0.313695	10.9741	5.1286	Up	0.834705	K01855|1|1e-35|154|smm:Smp_171830|tRNA pseudouridine38/39 synthase [EC:5.4.99.45]	-	-	-	gi|363733675|ref|XP_420883.3|/0/PREDICTED: uncharacterized protein C20orf194 [Gallus gallus]
XM_006116511.1	4939	0.01	4.00294	8.64492	Up	0.835032	K15502|1|2e-28|129|spu:577492|serine/threonine-protein phosphatase 6 regulatory ankyrin repeat subunit A	GO:0005737//cytoplasm	GO:0005488//binding	-	gi|465968746|gb|EMP31797.1|/0/Ankycorbin [Chelonia mydas]
XM_006134924.1	1008	2.166	32.4919	3.90697	Up	0.830781	K12043|1|5e-82|305|tgu:100220099|troponin I, fast skeletal muscle	GO:0043231//intracellular membrane-bounded organelle;GO:0005865//striated muscle thin filament	GO:0008092//cytoskeletal protein binding	GO:0006941//striated muscle contraction	gi|224050904|ref|XP_002199061.1|/3.76881e-81/PREDICTED: troponin I, fast skeletal muscle [Taeniopygia guttata]
XM_006130512.1	6039	4.04173	48.357	3.58068	Up	0.824511	K10352|1|0.0|3207|gga:417306|myosin heavy chain	GO:0031981//nuclear lumen;GO:0043292//contractile fiber;GO:0005924//cell-substrate adherens junction;GO:0016460//myosin II complex	GO:0008092//cytoskeletal protein binding;GO:0017111//nucleoside-triphosphatase activity;GO:0032559	GO:0003012//muscle system process	gi|118099536|ref|XP_001231409.1|/0/PREDICTED: myosin-3 [Gallus gallus]
XM_006117658.1	6924	0.01	5.05551	8.98171	Up	0.865908	K13709|1|0.0|2731|tgu:100224793|Rho GTPase-activating protein 5	GO:0044444//cytoplasmic part	GO:0017111//nucleoside-triphosphatase activity;GO:0005099//Ras GTPase activator activity;GO:0032561//guanyl ribonucleotide binding;GO:0019904//protein domain specific binding	GO:0007265//Ras protein signal transduction;GO:0009207;GO:0009966//regulation of signal transduction	gi|449274757|gb|EMC83835.1|/0/Rho GTPase-activating protein 5 [Columba livia]
XM_006122212.1	2970	0.01	16.0968	10.6526	Up	0.957102	K15618|1|0.0|1247|tgu:100222134|B-cell lymphoma 6 protein	GO:0031981//nuclear lumen;GO:0044427//chromosomal part	GO:0001071//nucleic acid binding transcription factor activity;GO:0003677//DNA binding;GO:0003682//chromatin binding;GO:0046914//transition metal ion binding	GO:0048468//cell development;GO:0001952//regulation of cell-matrix adhesion;GO:0006915//apoptotic process;GO:0006357//regulation of transcription from RNA polymerase II promoter;GO:0007010//cytoskeleton organization;GO:0032989;GO:0048232//male gamete generation;GO:0016049//cell growth;GO:0032318//regulation of Ras GTPase activity;GO:0045829;GO:0045623//negative regulation of T-helper cell differe…	gi|224060590|ref|XP_002191364.1|/0/PREDICTED: B-cell lymphoma 6 protein homolog isoform 1 [Taeniopygia guttata]
XM_006128130.1	2580	0.01	5.86777	9.19667	Up	0.883792	K14206|1|0.0|1028|gga:378789|solute carrier family 15 (oligopeptide transporter), member 1	GO:0031224//intrinsic to membrane	GO:0015322	GO:0015833//peptide transport	gi|465962454|gb|EMP29751.1|/0/Solute carrier family 15 member 1 [Chelonia mydas]
XM_006127382.1	914	0.533464	26.1743	5.61662	Up	0.885068	K05738|1|4e-61|235|gga:396470|myosin light chain 1	GO:0043292//contractile fiber;GO:0015629//actin cytoskeleton	GO:0046872//metal ion binding;GO:0017111//nucleoside-triphosphatase activity	GO:0006941//striated muscle contraction	gi|327260715|ref|XP_003215179.1|/1.39971e-60/PREDICTED: myosin light chain 1/3, skeletal muscle isoform-like isoform 2 [Anolis carolinensis]
XM_006115935.1	3225	0.01	3.80039	8.57	Up	0.827192	K15692|1|9e-175|615|gga:396303|E3 ubiquitin-protein ligase RNF13 [EC:6.3.2.19]	GO:0031224//intrinsic to membrane;GO:0005764//lysosome;GO:0019866//organelle inner membrane;GO:0005770//late endosome;GO:0012505//endomembrane system	GO:0046914//transition metal ion binding;GO:0019787//small conjugating protein ligase activity	GO:0016567//protein ubiquitination	gi|45382515|ref|NP_990686.1|/7.5069e-174/E3 ubiquitin-protein ligase RNF13 precursor [Gallus gallus]
XM_006136001.1	8626	0.01	4.30602	8.75021	Up	0.845615	K03256|1|0.0|683|tgu:100223291|tRNA (adenine-N(1)-)-methyltransferase non-catalytic subunit	-	GO:0005488//binding	GO:0006413//translational initiation	gi|465957315|gb|EMP27349.1|/0/tRNA (adenine-N(1)-)-methyltransferase non-catalytic subunit TRM6 [Chelonia mydas]
XR_331820.1	185	1.29042	33.3516	4.69185	Up	0.86047	-	-	-	-	-
XM_006118248.1	3532	1.20201	23.9026	4.31364	Up	0.838198	K05699|1|0.0|1679|acs:100556084|actinin alpha	-	GO:0046872//metal ion binding;GO:0008092//cytoskeletal protein binding	-	gi|327289011|ref|XP_003229218.1|/0/PREDICTED: alpha-actinin-3-like [Anolis carolinensis]
XM_006121197.1	3224	0.01	8.77446	9.77717	Up	0.921504	-	GO:0044444//cytoplasmic part;GO:0043231//intracellular membrane-bounded organelle	GO:0005488//binding	GO:0016197//endosomal transport	gi|449282402|gb|EMC89235.1|/0/Vacuolar protein sorting-associated protein 35, partial [Columba livia]
XM_006135878.1	2664	0.01	8.04817	9.65252	Up	0.914654	K12886|1|5e-147|522|gga:426516|heterogeneous nuclear ribonucleoprotein K	GO:0031981//nuclear lumen;GO:0000785//chromatin;GO:0005681//spliceosomal complex	GO:0000982//RNA polymerase II core promoter proximal region sequence-specific DNA binding transcription factor activity;GO:0000977//RNA polymerase II regulatory region sequence-specific DNA binding;GO:0043566//structure-specific DNA binding	GO:0010984;GO:0023052//signaling;GO:0000377;GO:0045807//positive regulation of endocytosis;GO:0045944//positive regulation of transcription from RNA polymerase II promoter;GO:0010870//positive regulation of receptor biosynthetic process	gi|71897277|ref|NP_001026556.1|/4.08714e-146/heterogeneous nuclear ribonucleoprotein K [Gallus gallus]
XM_006124373.1	1557	0.129016	6.79588	5.71904	Up	0.818281	K12795|1|1e-140|500|gga:418827|suppressor of G2 allele of SKP1	GO:0043234//protein complex;GO:0000775//chromosome, centromeric region	-	GO:0000087//M phase of mitotic cell cycle	gi|302486333|ref|NP_001025994.2|/1.13104e-139/suppressor of G2 allele of SKP1 homolog [Gallus gallus]
XR_332172.1	3480	0.526923	23.0549	5.45134	Up	0.876389	-	GO:0031224//intrinsic to membrane	-	-	gi|465977994|gb|EMP34939.1|/1.74827e-91/Tumor protein p53-inducible protein 11 [Chelonia mydas]
XM_006137114.1	243	1.28633	16.7796	3.70538	Up	0.802349	K10352|1|3e-37|153|gga:374069|myosin heavy chain	GO:0016459//myosin complex;GO:0043292//contractile fiber	GO:0008092//cytoskeletal protein binding;GO:0017111//nucleoside-triphosphatase activity;GO:0032559	-	gi|465950266|gb|EMP23700.1|/1.00668e-37/Myosin-8 [Chelonia mydas]
XM_006122829.1	3128	0.01	4.43821	8.79384	Up	0.849607	K09708|1|0.0|1213|gga:418623|angiotensin-converting enzyme 2 [EC:3.4.17.23]	GO:0044425//membrane part;GO:0044421//extracellular region part	GO:0046914//transition metal ion binding;GO:0008238//exopeptidase activity;GO:0004872//receptor activity;GO:0005515//protein binding	GO:0002035//brain renin-angiotensin system;GO:0022415;GO:0030260//entry into host cell;GO:0002002//regulation of angiotensin levels in blood;GO:0009059//macromolecule biosynthetic process;GO:0042310//vasoconstriction;GO:0031347//regulation of defense response;GO:0008283//cell proliferation;GO:0042311//vasodilation;GO:0001816//cytokine production	gi|118084115|ref|XP_416822.2|/0/PREDICTED: angiotensin-converting enzyme 2 [Gallus gallus]
XM_006118920.1	673	0.01	3.62272	8.50093	Up	0.820041	K10090|1|4e-46|184|xtr:100144680|galectin-2	GO:0031012//extracellular matrix;GO:0043231//intracellular membrane-bounded organelle	GO:0030246//carbohydrate binding	-	gi|363727877|ref|XP_001234400.2|/1.45039e-46/PREDICTED: galectin-2-like isoform 1 [Gallus gallus]
XM_006125320.1	3086	1.5289	18.4161	3.5904	Up	0.80097	K09485|1|0.0|1362|gga:418917|heat shock protein 110kDa	GO:0043231//intracellular membrane-bounded organelle	GO:0032559	GO:0051084//'de novo' posttranslational protein folding;GO:0006950//response to stress	gi|228008358|ref|NP_001153170.1|/0/heat shock 105kDa [Gallus gallus]
XM_006113280.1	1617	0.01	4.65834	8.86367	Up	0.855646	K14445|1|0.0|711|xla:446616|solute carrier family 13 (sodium-dependent dicarboxylate transporter), member 2/3/5	GO:0016020//membrane	GO:0015142//tricarboxylic acid transmembrane transporter activity	GO:0006842//tricarboxylic acid transport;GO:0006811//ion transport	gi|465999869|gb|EMP41095.1|/0/Solute carrier family 13 member 5 [Chelonia mydas]
XM_006112816.1	695	2.05583	38.4227	4.22417	Up	0.845677	K05865|1|3e-06|52.4|acs:100551526|troponin C, slow skeletal and cardiac muscles;K13448|2|5e-06|51.6|hmg:100208382|calcium-binding protein CML	-	GO:0046872//metal ion binding	-	gi|131113|sp|P02614.2|PRVB_GRAGE/2.31997e-50/RecName: Full=Parvalbumin beta
XM_006136432.1	2830	0.096184	7.9234	6.36418	Up	0.851006	-	GO:0043231//intracellular membrane-bounded organelle	GO:0005488//binding	GO:0012502//induction of programmed cell death	gi|224075154|ref|XP_002196664.1|/1.68933e-105/PREDICTED: SAP30-binding protein [Taeniopygia guttata]
XM_006134917.1	1293	0.556373	12.5742	4.49827	Up	0.819966	K12046|1|7e-74|278|xla:380095|troponin T, fast skeletal muscle	GO:0005865//striated muscle thin filament	GO:0008092//cytoskeletal protein binding;GO:0042623//ATPase activity, coupled	GO:0006941//striated muscle contraction;GO:0033121;GO:0006937//regulation of muscle contraction	gi|403305575|ref|XP_003943335.1|/4.91278e-74/PREDICTED: troponin T, fast skeletal muscle isoform 4 [Saimiri boliviensis boliviensis]
XM_006116652.1	1380	0.01	14.9792	10.5487	Up	0.953977	K00659|1|6e-158|557|mgp:100539658|bile acid-CoA:amino acid N-acyltransferase [EC:2.3.1.65 3.1.2.2]	-	-	-	gi|465954701|gb|EMP26060.1|/0/Acyl-coenzyme A amino acid N-acyltransferase 1 [Chelonia mydas]
XM_006113801.1	897	5.13603	108.843	4.40545	Up	0.864919	K12758|1|2e-80|299|gga:776775|fast skeletal myosin light chain 2	GO:0043292//contractile fiber;GO:0015629//actin cytoskeleton	GO:0017111//nucleoside-triphosphatase activity;GO:0046872//metal ion binding;GO:0003779//actin binding;GO:0005198//structural molecule activity	GO:0003015//heart process;GO:0016049//cell growth;GO:0003012//muscle system process;GO:0030239//myofibril assembly;GO:0002376//immune system process;GO:0001708//cell fate specification;GO:0055008//cardiac muscle tissue morphogenesis	gi|50403707|sp|P02609.2|MLRS_CHICK/1.5349e-80/RecName: Full=Myosin regulatory light chain 2, skeletal muscle isoform; AltName: Full=DTNB; AltName: Full=Fast skeletal myosin light chain 2; Short=MLC-2; AltName: Full=G2; AltName: Full=LC2f
XM_006114645.1	1530	1.79	41.8729	4.54799	Up	0.859514	K01689|1|0.0|776|xla:380038|enolase [EC:4.2.1.11]	GO:0043234//protein complex;GO:0044424//intracellular part	GO:0042802//identical protein binding;GO:0046872//metal ion binding;GO:0046983//protein dimerization activity;GO:0016836//hydro-lyase activity	GO:0042221//response to chemical stimulus;GO:0006007//glucose catabolic process;GO:0042246//tissue regeneration	gi|395533611|ref|XP_003768849.1|/0/PREDICTED: beta-enolase [Sarcophilus harrisii]
XM_006111654.1	2962	0.01	5.95304	9.21748	Up	0.885191	K10662|1|0.0|722|acs:100561852|E3 ubiquitin-protein ligase MARCH7 [EC:6.3.2.19]	-	-	-	gi|465991752|gb|EMP38732.1|/0/E3 ubiquitin-protein ligase MARCH7 [Chelonia mydas]
XR_331784.1	376	0.522335	26.746	5.6782	Up	0.887743	K05853|1|2e-59|226|gga:396528|Ca2+ transporting ATPase, sarcoplasmic/endoplasmic reticulum [EC:3.6.3.8]	GO:0005789//endoplasmic reticulum membrane;GO:0031672//A band;GO:0034703//cation channel complex	GO:0019829//cation-transporting ATPase activity;GO:0046872//metal ion binding;GO:0042802//identical protein binding;GO:0032559	GO:0051657;GO:0007599//hemostasis;GO:0051560//mitochondrial calcium ion homeostasis;GO:0090075;GO:0032469//endoplasmic reticulum calcium ion homeostasis;GO:0009207;GO:0031443//fast-twitch skeletal muscle fiber contraction;GO:0006915//apoptotic process;GO:0033554//cellular response to stress;GO:0001775//cell activation;GO:0070588//calcium ion transmembrane transport;GO:0009206;GO:0006942//regulati…	gi|465950952|gb|EMP24039.1|/1.37903e-58/Sarcoplasmic/endoplasmic reticulum calcium ATPase 1 [Chelonia mydas]
XM_006120236.1	3022	0.01	4.64416	8.85927	Up	0.855072	K12899|1|2e-76|288|gga:424714|splicing factor, arginine/serine-rich 11	GO:0031981//nuclear lumen	GO:0005488//binding	GO:0006396//RNA processing	gi|465970425|gb|EMP32391.1|/8.77833e-76/Serine/arginine-rich splicing factor 11, partial [Chelonia mydas]
XM_006128748.1	1414	2.28253	25.5707	3.48579	Up	0.807432	K07413|1|3e-128|459|hsa:1562|cytochrome P450, family 2, subfamily C [EC:1.14.14.1]	GO:0031090//organelle membrane	GO:0005488//binding	GO:0044237//cellular metabolic process	gi|465956648|gb|EMP27056.1|/8.7229e-144/Cytochrome P450 2H2, partial [Chelonia mydas]
XM_006117677.1	5637	0.349437	9.9059	4.82519	Up	0.818267	K11655|1|0.0|1484|cfa:480287|bromodomain adjacent to zinc finger domain protein 1A	-	GO:0004468//lysine N-acetyltransferase activity;GO:0046872//metal ion binding	GO:0016568//chromatin modification;GO:0006351//transcription, DNA-dependent	gi|73962719|ref|XP_537409.2|/0/PREDICTED: bromodomain adjacent to zinc finger domain protein 1A isoform 2 [Canis lupus familiaris]
XM_006127669.1	1769	0.01	3.58639	8.48639	Up	0.818806	-	-	-	-	gi|465952693|gb|EMP25033.1|/3.28011e-29/LYR motif-containing protein 5, partial [Chelonia mydas]
XM_006137117.1	325	0.85871	17.4122	4.34179	Up	0.828653	K10352|1|5e-47|186|xtr:100216111|myosin heavy chain	GO:0031981//nuclear lumen;GO:0043292//contractile fiber;GO:0005924//cell-substrate adherens junction;GO:0016460//myosin II complex	GO:0008092//cytoskeletal protein binding;GO:0017111//nucleoside-triphosphatase activity;GO:0032559	GO:0003012//muscle system process	gi|301615159|ref|XP_002937052.1|/4.49922e-46/PREDICTED: myosin-4-like [Xenopus (Silurana) tropicalis]
XM_006114644.1	1261	0.0544633	5.08696	6.54538	Up	0.81444	K15104|1|2e-120|432|ptr:468167|solute carrier family 25 (mitochondrial oxoglutarate transporter), member 11	GO:0043231//intracellular membrane-bounded organelle;GO:0016021//integral to membrane;GO:0019866//organelle inner membrane	GO:0015140//malate transmembrane transporter activity	GO:0006835//dicarboxylic acid transport;GO:0046907//intracellular transport;GO:0006006//glucose metabolic process	gi|332257669|ref|XP_003277927.1|/1.67067e-119/PREDICTED: mitochondrial 2-oxoglutarate/malate carrier protein isoform 3 [Nomascus leucogenys]
XM_006131331.1	4022	0.01	6.86016	9.4221	Up	0.899854	K05448|1|1e-95|352|gga:395909|vascular endothelial growth factor A/B, PGF	GO:0016023//cytoplasmic membrane-bounded vesicle;GO:0005578//proteinaceous extracellular matrix;GO:0016020//membrane	GO:0005539//glycosaminoglycan binding;GO:0005172//vascular endothelial growth factor receptor binding;GO:0042802//identical protein binding;GO:0046983//protein dimerization activity	GO:0021700//developmental maturation;GO:0001935//endothelial cell proliferation;GO:0006357//regulation of transcription from RNA polymerase II promoter;GO:0008284//positive regulation of cell proliferation;GO:0010595//positive regulation of endothelial cell migration;GO:0045765//regulation of angiogenesis;GO:0043009//chordate embryonic development;GO:0007169//transmembrane receptor protein tyrosi…	gi|45384272|ref|NP_990373.1|/3.85487e-98/vascular endothelial growth factor A isoform 1 precursor [Gallus gallus]
XM_006114160.1	4009	0.01	3.92439	8.61633	Up	0.831969	K11485|1|0.0|1132|gga:395174|polycomb-like protein 2	GO:0043231//intracellular membrane-bounded organelle	GO:0046914//transition metal ion binding;GO:0003676//nucleic acid binding	-	gi|45383155|ref|NP_989839.1|/0/metal-response element-binding transcription factor 2 [Gallus gallus]
XM_006127381.1	1092	3.53145	54.9166	3.95891	Up	0.84174	K05738|1|5e-66|251|tgu:100190595|myosin light chain 1	GO:0043292//contractile fiber;GO:0015629//actin cytoskeleton	GO:0046872//metal ion binding;GO:0017111//nucleoside-triphosphatase activity	GO:0006941//striated muscle contraction	gi|55584149|sp|P02604.3|MLE1_CHICK/6.59518e-66/RecName: Full=Myosin light chain 1, skeletal muscle isoform; AltName: Full=Alkali myosin light chain 1; Short=MLC-1; AltName: Full=Myosin light chain 1f; AltName: Full=Myosin light chain alkali 1; Short=Myosin light chain A1; AltName: Full=Skeletal-muscle myosin L-1 light chain
XM_006128451.1	14767	0.260283	10.193	5.29135	Up	0.835496	K06813|1|0.0|876|aml:100472653|cadherin 23	-	-	-	gi|449269882|gb|EMC80622.1|/0/Protocadherin Fat 1 [Columba livia]
XM_006126732.1	2046	1.39858	29.4869	4.39804	Up	0.847178	K10373|1|2e-91|337|tgu:100192322|tropomyosin 1	GO:0005884//actin filament;GO:0032432//actin filament bundle;GO:0005865//striated muscle thin filament;GO:0031674//I band;GO:0001726//ruffle	GO:0005198//structural molecule activity;GO:0003779//actin binding;GO:0042802//identical protein binding	GO:0032233//positive regulation of actin filament bundle assembly;GO:0006941//striated muscle contraction;GO:0009611//response to wounding;GO:0043462//regulation of ATPase activity;GO:0030835//negative regulation of actin filament depolymerization;GO:0001996//positive regulation of heart rate by epinephrine-norepinephrine;GO:0030155//regulation of cell adhesion;GO:0000302//response to reactive ox…	gi|212815|gb|AAA49113.1|/3.59583e-91/alpha-tropomyosin (partial), partial [Gallus gallus]
XR_332640.1	3652	0.01	4.86806	8.9272	Up	0.860947	K06521|1|0.0|1330|gga:396331|semaphorin 4	GO:0016020//membrane	GO:0004871//signal transducer activity;GO:0005515//protein binding	GO:0048869//cellular developmental process;GO:0048731;GO:0030030//cell projection organization;GO:0006935//chemotaxis;GO:0002376//immune system process;GO:0043066//negative regulation of apoptotic process	gi|449271076|gb|EMC81669.1|/0/Semaphorin-4D [Columba livia]
XM_006122005.1	1420	20.106	380.429	4.24193	Up	0.86339	K10354|1|0.0|765|acs:100566789|actin, alpha skeletal muscle	GO:0005884//actin filament;GO:0032432//actin filament bundle;GO:0030017//sarcomere	GO:0005198//structural molecule activity;GO:0017111//nucleoside-triphosphatase activity;GO:0008092//cytoskeletal protein binding;GO:0032559	GO:0006941//striated muscle contraction;GO:0009605//response to external stimulus;GO:0040007//growth;GO:0060415//muscle tissue morphogenesis;GO:0043501//skeletal muscle adaptation;GO:0030048//actin filament-based movement;GO:0012501//programmed cell death;GO:0048747//muscle fiber development;GO:0030239//myofibril assembly;GO:0009207;GO:0007015//actin filament organization;GO:0010038//response to …	gi|4501881|ref|NP_001091.1|/0/actin, alpha skeletal muscle [Homo sapiens]
XM_006134212.1	6468	0.079314	9.09507	6.84136	Up	0.874348	K10360|1|1e-16|90.9|nvi:100121553|myosin IX	GO:0005740//mitochondrial envelope	GO:0008047//enzyme activator activity;GO:0005488//binding	GO:0035556//intracellular signal transduction;GO:0009966//regulation of signal transduction	gi|449269661|gb|EMC80412.1|/0/StAR-related lipid transfer protein 13 [Columba livia]
XM_006123665.1	4019	0.01	4.7524	8.89251	Up	0.857884	K03163|1|9e-15|84.0|nvi:100121493|DNA topoisomerase I [EC:5.99.1.2];K04574|3|2e-12|76.3|xtr:100101753|neurofilament heavy polypeptide;K13165|4|6e-11|71.2|bta:507801|splicing factor, arginine/serine-rich 12	GO:0005856//cytoskeleton;GO:0005737//cytoplasm	GO:0015631//tubulin binding	GO:0080090//regulation of primary metabolic process;GO:0031323//regulation of cellular metabolic process;GO:0044260;GO:0060255	gi|465977721|gb|EMP34823.1|/0/TRAF3-interacting protein 1 [Chelonia mydas]
XM_006112687.1	1755	1.96754	63.7414	5.01776	Up	0.881854	K05853|1|0.0|701|gga:396528|Ca2+ transporting ATPase, sarcoplasmic/endoplasmic reticulum [EC:3.6.3.8]	GO:0005789//endoplasmic reticulum membrane;GO:0031672//A band;GO:0031224//intrinsic to membrane	GO:0019829//cation-transporting ATPase activity;GO:0046872//metal ion binding;GO:0032559	GO:0009207;GO:0031443//fast-twitch skeletal muscle fiber contraction;GO:0070838//divalent metal ion transport;GO:0009206;GO:0006942//regulation of striated muscle contraction	gi|465950952|gb|EMP24039.1|/0/Sarcoplasmic/endoplasmic reticulum calcium ATPase 1 [Chelonia mydas]
XM_006132491.1	1706	0.754684	13.2668	4.1358	Up	0.808967	K03231|1|0.0|916|tgu:100231502|elongation factor 1-alpha	GO:0043231//intracellular membrane-bounded organelle;GO:0043234//protein complex;GO:0044297//cell body	GO:0017111//nucleoside-triphosphatase activity;GO:0008135//translation factor activity, nucleic acid binding;GO:0032561//guanyl ribonucleotide binding	GO:0006412//translation;GO:0009207;GO:0042221//response to chemical stimulus;GO:0043066//negative regulation of apoptotic process	gi|449274204|gb|EMC83487.1|/0/Elongation factor 1-alpha 2, partial [Columba livia]
XM_006134916.1	1292	4.08924	68.2926	4.06183	Up	0.848263	K12046|1|7e-77|288|rno:24838|troponin T, fast skeletal muscle	GO:0005865//striated muscle thin filament	GO:0008092//cytoskeletal protein binding;GO:0042623//ATPase activity, coupled	GO:0006941//striated muscle contraction;GO:0033121;GO:0006937//regulation of muscle contraction	gi|1763566|gb|AAB39743.1|/2.34812e-76/fast skeletal muscle troponin T isoform pTROPT [Mus musculus]
XM_006128142.1	621	4.38824	92.9843	4.40527	Up	0.863861	K06560|1|2e-16|86.3|nve:NEMVE_v1g238062|mannose receptor, C type	-	-	-	gi|301610175|ref|XP_002934629.1|/7.16793e-31/PREDICTED: regenerating islet-derived protein 4-like [Xenopus (Silurana) tropicalis]
XM_006129897.1	5904	4.49266	0.01	-8.81143	Down	0.851142	K11647|1|0.0|2182|mdo:100016256|SWI/SNF-related matrix-associated actin-dependent regulator of chromatin subfamily A member 2/4 [EC:3.6.4.-]	GO:0031981//nuclear lumen;GO:0070603//SWI/SNF superfamily-type complex;GO:0005856//cytoskeleton	GO:0000166//nucleotide binding;GO:0003712//transcription cofactor activity;GO:0042623//ATPase activity, coupled	GO:0000122//negative regulation of transcription from RNA polymerase II promoter;GO:0016568//chromatin modification	gi|449514472|ref|XP_004177217.1|/0/PREDICTED: LOW QUALITY PROTEIN: probable global transcription activator SNF2L2 [Taeniopygia guttata]
XM_006131993.1	1713	4.37597	0.01	-8.77346	Down	0.847737	K15105|1|9e-11|69.3|mgp:100539663|solute carrier family 25 (mitochondrial aspartate/glutamate transporter), member 12/13	GO:0019866//organelle inner membrane;GO:0043231//intracellular membrane-bounded organelle;GO:0031224//intrinsic to membrane	GO:0046872//metal ion binding	GO:0070588//calcium ion transmembrane transport;GO:0051560//mitochondrial calcium ion homeostasis	gi|326923505|ref|XP_003207976.1|/0/PREDICTED: calcium uptake protein 1, mitochondrial-like [Meleagris gallopavo]
XM_006137225.1	5912	5.79162	0.0955967	-5.92086	Down	0.809677	K07526|1|0.0|1978|gga:419843|SLIT-ROBO Rho GTPase activating protein	GO:0019866//organelle inner membrane;GO:0044444//cytoplasmic part	GO:0005488//binding	GO:0035556//intracellular signal transduction;GO:0043087//regulation of GTPase activity;GO:0006935//chemotaxis;GO:0009966//regulation of signal transduction	gi|363743056|ref|XP_417972.3|/0/PREDICTED: SLIT-ROBO Rho GTPase-activating protein 2 [Gallus gallus]
XM_006129840.1	4317	4.95415	0.01	-8.95249	Down	0.863192	K12076|1|0.0|1611|gga:424890|disks large protein 1	GO:0043231//intracellular membrane-bounded organelle;GO:0044430//cytoskeletal part;GO:0043296//apical junction complex;GO:0031090//organelle membrane;GO:0044444//cytoplasmic part	GO:0016791//phosphatase activity;GO:0016247//channel regulator activity;GO:0016776//phosphotransferase activity, phosphate group as acceptor;GO:0019900//kinase binding	GO:0007267//cell-cell signaling;GO:0007155//cell adhesion;GO:0007043//cell-cell junction assembly;GO:0007009//plasma membrane organization;GO:0050673//epithelial cell proliferation;GO:0030036//actin cytoskeleton organization;GO:0006935//chemotaxis;GO:0000082//G1/S transition of mitotic cell cycle;GO:0051704;GO:0007346//regulation of mitotic cell cycle	gi|50752245|ref|XP_422701.1|/0/PREDICTED: disks large homolog 1 isoform 3 [Gallus gallus]
XM_006134613.1	879	3.92099	0.01	-8.61507	Down	0.831969	K15306|1|4e-73|275|tgu:100229486|Ran-binding protein 1	GO:0005815//microtubule organizing center	GO:0008047//enzyme activator activity	GO:0006810//transport;GO:0043087//regulation of GTPase activity;GO:0046602//regulation of mitotic centrosome separation	gi|465997387|gb|EMP40289.1|/5.17827e-73/Ran-specific GTPase-activating protein [Chelonia mydas]
XM_006124320.1	9251	3.60888	0.01	-8.49541	Down	0.819625	K04679|1|0.0|1447|acs:100554408|MAD, mothers against decapentaplegic interacting protein	GO:0005769//early endosome	GO:0022892;GO:0035091//phosphatidylinositol binding	GO:0006623//protein targeting to vacuole;GO:0006897//endocytosis;GO:0007178//transmembrane receptor protein serine/threonine kinase signaling pathway	gi|449267839|gb|EMC78735.1|/0/Zinc finger FYVE domain-containing protein 16 [Columba livia]
XM_006134590.1	5035	4.48875	0.01	-8.81017	Down	0.851142	K06082|1|2e-08|63.2|dre:567490|FERM, RhoGEF and pleckstrin domain protein 2;K03426|2|3e-08|62.8|ssc:100512459|NAD+ diphosphatase [EC:3.6.1.22]	-	-	-	gi|465990112|gb|EMP38273.1|/0/Pleckstrin like proteiny domain-containing family A member 7, partial [Chelonia mydas]
XM_006113200.1	1688	19.1756	0.111032	-7.43215	Down	0.927011	K15049|1|9e-85|315|dre:100149646|endonuclease domain-containing 1 protein;K123|2|8e-33|142|gga:395873|	-	-	-	gi|465954766|gb|EMP26088.1|/3.78508e-128/Endonuclease domain-containing 1 protein [Chelonia mydas]
XM_006122231.1	9572	3.2432	0.01	-8.34127	Down	0.80243	K04446|1|0.0|1931|gga:415866|nuclear factor of activated T-cells, cytoplasmic, calcineurin-dependent	-	-	-	gi|465973256|gb|EMP33362.1|/0/Nuclear factor of activated T-cells 5 [Chelonia mydas]
XM_006133332.1	3359	4.66252	0.01	-8.86497	Down	0.855646	K13160|1|0.0|852|mgp:100542315|heterogeneous nuclear ribonucleoprotein Q	GO:0043234//protein complex;GO:0005681//spliceosomal complex;GO:0031981//nuclear lumen	GO:0003729//mRNA binding	GO:0051704;GO:0000377;GO:0048255//mRNA stabilization	gi|326916225|ref|XP_003204410.1|/0/PREDICTED: heterogeneous nuclear ribonucleoprotein Q-like isoform 1 [Meleagris gallopavo]
XM_006110999.1	5642	4.38976	0.01	-8.778	Down	0.848113	K03350|1|1e-59|233|nvi:100123129|anaphase-promoting complex subunit 3	-	-	-	gi|465959221|gb|EMP28324.1|/0/Protein virilizer like protein, partial [Chelonia mydas]
XM_006112805.1	1442	5.76322	0.01	-9.17073	Down	0.881506	-	-	GO:0003824//catalytic activity	-	gi|449283308|gb|EMC89983.1|/1.2028e-140/Methyltransferase-like protein 9, partial [Columba livia]
XM_006128647.1	3834	3.6933	0.01	-8.52877	Down	0.822825	K06637|1|0.0|1348|mgp:100543305|mitotic checkpoint serine/threonine-protein kinase BUB1 beta [EC:2.7.11.1]	GO:0000777//condensed chromosome kinetochore;GO:0005856//cytoskeleton;GO:0044444//cytoplasmic part;GO:0005634//nucleus	GO:0016740//transferase activity;GO:0005488//binding	GO:0000075//cell cycle checkpoint;GO:0043161//proteasomal ubiquitin-dependent protein catabolic process;GO:0007091//metaphase/anaphase transition of mitotic cell cycle;GO:0034502//protein localization to chromosome;GO:0051439//regulation of ubiquitin-protein ligase activity involved in mitotic cell cycle;GO:0007346//regulation of mitotic cell cycle	gi|326919848|ref|XP_003206189.1|/0/PREDICTED: LOW QUALITY PROTEIN: mitotic checkpoint serine/threonine-protein kinase BUB1 beta-like [Meleagris gallopavo]
XM_006132304.1	637	74.5377	4.06589	-4.19633	Down	0.853988	-	-	-	-	gi|465951096|gb|EMP24115.1|/2.69321e-36/Plasmalemma vesicle-associated protein [Chelonia mydas]
XM_006134559.1	5286	6.21815	0.107373	-5.85578	Down	0.814515	K14844|1|8e-11|71.2|hsa:9933|pumilio homology domain family member 6	-	GO:0005488//binding	-	gi|123913364|sp|Q2VB19.1|PUM1_CHICK/0/RecName: Full=Pumilio homolog 1
XM_006118791.1	6314	4.56593	0.01	-8.83477	Down	0.853094	K08826|1|0.0|1939|gga:419880|homeodomain interacting protein kinase [EC:2.7.11.1]	GO:0043231//intracellular membrane-bounded organelle	GO:0004672//protein kinase activity;GO:0032559	GO:0006464//cellular protein modification process	gi|118102503|ref|XP_418007.2|/0/PREDICTED: homeodomain-interacting protein kinase 1 [Gallus gallus]
XM_006117580.1	3649	3.44997	0.01	-8.43044	Down	0.812461	K01537|1|0.0|1569|gga:428450|Ca2+-transporting ATPase [EC:3.6.3.8]	GO:0044431//Golgi apparatus part;GO:0031224//intrinsic to membrane;GO:0012505//endomembrane system	GO:0046914//transition metal ion binding;GO:0060089;GO:0019829//cation-transporting ATPase activity;GO:0032559	GO:0009888//tissue development;GO:0006874//cellular calcium ion homeostasis;GO:0006816//calcium ion transport;GO:0016337//cell-cell adhesion;GO:0030036//actin cytoskeleton organization;GO:0007249//I-kappaB kinase/NF-kappaB cascade;GO:0000041//transition metal ion transport;GO:0009206	gi|465967931|gb|EMP31560.1|/0/Calcium-transporting ATPase type 2C member 1, partial [Chelonia mydas]
XM_006130198.1	2524	3.20168	0.01	-8.32269	Down	0.800329	K07305|1|2e-82|308|mgp:100542929|peptide-methionine (R)-S-oxide reductase [EC:1.8.4.12]	GO:0043231//intracellular membrane-bounded organelle	GO:0046914//transition metal ion binding;GO:0016671//oxidoreductase activity, acting on a sulfur group of donors, disulfide as acceptor	GO:0044267//cellular protein metabolic process	gi|449270766|gb|EMC81418.1|/3.9066e-82/Methionine-R-sulfoxide reductase B3, mitochondrial [Columba livia]
XM_006128613.1	1561	5.0328	0.01	-8.97522	Down	0.865171	K13949|1|2e-149|529|gga:423244|rostaglandin reductase 2 [EC:1.3.1.48]	GO:0044424//intracellular part	GO:0016628//oxidoreductase activity, acting on the CH-CH group of donors, NAD or NADP as acceptor;GO:0046914//transition metal ion binding	GO:0008152//metabolic process	gi|465994748|gb|EMP39577.1|/3.18194e-158/Prostaglandin reductase 2 [Chelonia mydas]
XM_006111656.1	2248	7.38517	0.01	-9.52849	Down	0.907196	K10662|1|0.0|728|acs:100561852|E3 ubiquitin-protein ligase MARCH7 [EC:6.3.2.19]	-	-	-	gi|465991752|gb|EMP38732.1|/0/E3 ubiquitin-protein ligase MARCH7 [Chelonia mydas]
XM_006131127.1	6276	3.96564	0.01	-8.63141	Down	0.833886	-	-	-	-	gi|465970724|gb|EMP32495.1|/0/Leucine-rich repeat-containing protein 14 [Chelonia mydas]
XM_006139019.1	921	3.99993	0.01	-8.64383	Down	0.835032	K12757|1|6e-81|301|tgu:100217641|myosin regulatory light chain 12	GO:0032991//macromolecular complex;GO:0015629//actin cytoskeleton;GO:0044444//cytoplasmic part	GO:0017111//nucleoside-triphosphatase activity;GO:0046872//metal ion binding	GO:0003012//muscle system process;GO:0006935//chemotaxis	gi|465969211|gb|EMP32013.1|/3.85138e-82/Myosin regulatory light polypeptide 9, partial [Chelonia mydas]
XM_006119796.1	1663	113.612	4.45952	-4.67109	Down	0.874785	K01176|1|0.0|917|acs:100564911|alpha-amylase [EC:3.2.1.1]	-	-	-	gi|327270698|ref|XP_003220126.1|/0/PREDICTED: pancreatic alpha-amylase-like [Anolis carolinensis]
XM_006112809.1	3286	3.28069	0.01	-8.35786	Down	0.804505	K13806|1|0.0|1123|tgu:100222160|sn1-specific diacylglycerol lipase [EC:3.1.1.-]	GO:0016020//membrane	GO:0004091//carboxylesterase activity	GO:0007599//hemostasis;GO:0001775//cell activation	gi|224070511|ref|XP_002197376.1|/0/PREDICTED: sn1-specific diacylglycerol lipase beta [Taeniopygia guttata]
XM_006128805.1	5422	4.17612	0.01	-8.70602	Down	0.841194	-	GO:0005783//endoplasmic reticulum;GO:0044425//membrane part	-	GO:0032501//multicellular organismal process	gi|363736487|ref|XP_422229.3|/0/PREDICTED: protein osteopotentia homolog [Gallus gallus]
XM_006132305.1	565	36.6807	0.749261	-5.61341	Down	0.892212	-	GO:0044459//plasma membrane part;GO:0031224//intrinsic to membrane	GO:0042802//identical protein binding	-	gi|465951096|gb|EMP24115.1|/8.10341e-62/Plasmalemma vesicle-associated protein [Chelonia mydas]
XM_006138803.1	8407	3.25348	0.01	-8.34584	Down	0.802949	K10519|1|5e-24|115|mgp:100547137|zinc finger and BTB domain-containing protein 48	-	GO:0005488//binding	-	gi|449270080|gb|EMC80804.1|/0/Ras-responsive element-binding protein 1, partial [Columba livia]

## Sheet: Table S4
Table S4 GO enrichment analysis of DGES in different terms
Terms from the Component Ontology with p-value as good or better than 1
	Gene Ontology term	Cluster frequency	Genome frequency of use	Corrected P-value	Genes annotated to the term
	contractile fiber (view genes)	15 out of 62 genes, 24.2%	208 out of 17356 genes, 1.2%	3.39e-14	XM_006130514.1, XM_006122005.1, XM_006113801.1, XM_006134924.1, XM_006127381.1, XR_331784.1, XM_006137117.1, XM_006126732.1, XM_006134917.1, XM_006137114.1, XM_006115224.1, XM_006130512.1, XM_006134916.1, XM_006112687.1, XM_006127382.1
	actin cytoskeleton (view genes)	13 out of 62 genes, 21.0%	346 out of 17356 genes, 2.0%	1.42e-08	XM_006130514.1, XM_006122005.1, XM_006113801.1, XM_006134924.1, XM_006127381.1, XM_006137117.1, XM_006139019.1, XM_006126732.1, XM_006134917.1, XM_006137114.1, XM_006130512.1, XM_006134916.1, XM_006127382.1
	sarcomere (view genes)	8 out of 62 genes, 12.9%	111 out of 17356 genes, 0.6%	3.63e-07	XM_006122005.1, XM_006134924.1, XR_331784.1, XM_006126732.1, XM_006134917.1, XM_006115224.1, XM_006134916.1, XM_006112687.1
	contractile fiber part (view genes)	8 out of 62 genes, 12.9%	115 out of 17356 genes, 0.7%	4.81e-07	XM_006122005.1, XM_006134924.1, XR_331784.1, XM_006126732.1, XM_006134917.1, XM_006115224.1, XM_006134916.1, XM_006112687.1
	myofibril (view genes)	8 out of 62 genes, 12.9%	177 out of 17356 genes, 1.0%	1.39e-05	XM_006122005.1, XM_006134924.1, XR_331784.1, XM_006126732.1, XM_006134917.1, XM_006115224.1, XM_006134916.1, XM_006112687.1
	striated muscle thin filament (view genes)	4 out of 62 genes, 6.5%	18 out of 17356 genes, 0.1%	2.87e-05	XM_006134917.1, XM_006134924.1, XM_006134916.1, XM_006126732.1
	non-membrane-bounded organelle (view genes)	25 out of 62 genes, 40.3%	2667 out of 17356 genes, 15.4%	0.00011	XM_006122005.1, XM_006113801.1, XM_006139019.1, XM_006126732.1, XM_006115224.1, XM_006129897.1, XM_006134916.1, XM_006122212.1, XM_006127382.1, XM_006130514.1, XM_006128647.1, XM_006134613.1, XM_006123665.1, XM_006127381.1, XM_006134924.1, XR_331784.1, XM_006137117.1, XM_006132851.1, XM_006135878.1, XM_006134917.1, XM_006137114.1, XM_006124373.1, XM_006130512.1, XM_006129840.1, XM_006112687.1
	intracellular non-membrane-bounded organelle (view genes)	25 out of 62 genes, 40.3%	2667 out of 17356 genes, 15.4%	0.00011	XM_006122005.1, XM_006113801.1, XM_006139019.1, XM_006126732.1, XM_006115224.1, XM_006129897.1, XM_006134916.1, XM_006122212.1, XM_006127382.1, XM_006130514.1, XM_006128647.1, XM_006134613.1, XM_006123665.1, XM_006127381.1, XM_006134924.1, XR_331784.1, XM_006137117.1, XM_006132851.1, XM_006135878.1, XM_006134917.1, XM_006137114.1, XM_006124373.1, XM_006130512.1, XM_006129840.1, XM_006112687.1
	myosin complex (view genes)	4 out of 62 genes, 6.5%	26 out of 17356 genes, 0.1%	0.00013	XM_006130514.1, XM_006137114.1, XM_006130512.1, XM_006137117.1
	cytoskeleton (view genes)	18 out of 62 genes, 29.0%	1643 out of 17356 genes, 9.5%	0.00071	XM_006122005.1, XM_006113801.1, XM_006139019.1, XM_006126732.1, XM_006129897.1, XM_006134916.1, XM_006127382.1, XM_006130514.1, XM_006128647.1, XM_006134613.1, XM_006123665.1, XM_006127381.1, XM_006134924.1, XM_006137117.1, XM_006134917.1, XM_006137114.1, XM_006130512.1, XM_006129840.1
	myosin II complex (view genes)	3 out of 62 genes, 4.8%	13 out of 17356 genes, 0.1%	0.00079	XM_006130514.1, XM_006130512.1, XM_006137117.1
	A band (view genes)	2 out of 62 genes, 3.2%	5 out of 17356 genes, 0.0%	0.00822	XR_331784.1, XM_006112687.1
	cytoskeletal part (view genes)	11 out of 62 genes, 17.7%	887 out of 17356 genes, 5.1%	0.01786	XM_006130514.1, XM_006122005.1, XM_006134613.1, XM_006134924.1, XM_006137117.1, XM_006126732.1, XM_006134917.1, XM_006137114.1, XM_006130512.1, XM_006134916.1, XM_006129840.1
	cytoplasm (view genes)	31 out of 62 genes, 50.0%	4975 out of 17356 genes, 28.7%	0.02049	XM_006122005.1, XM_006115935.1, XM_006113801.1, XM_006117580.1, XM_006116511.1, XM_006139019.1, XM_006126732.1, XM_006137225.1, XM_006115224.1, XM_006134212.1, XM_006115061.1, XM_006134916.1, XM_006117658.1, XM_006127382.1, XM_006130514.1, XM_006128805.1, XM_006128647.1, XM_006123665.1, XM_006127381.1, XM_006134924.1, XM_006121197.1, XR_331784.1, XM_006137117.1, XM_006132851.1, XM_006134917.1, XM…
	cytoplasmic part (view genes)	29 out of 62 genes, 46.8%	4838 out of 17356 genes, 27.9%	0.07585	XM_006122005.1, XM_006115935.1, XM_006113801.1, XM_006117580.1, XM_006139019.1, XM_006126732.1, XM_006137225.1, XM_006115224.1, XM_006134212.1, XM_006115061.1, XM_006134916.1, XM_006117658.1, XM_006127382.1, XM_006130514.1, XM_006128805.1, XM_006128647.1, XM_006127381.1, XM_006134924.1, XM_006121197.1, XR_331784.1, XM_006137117.1, XM_006132851.1, XM_006134917.1, XM_006137114.1, XM_006130512.1, XM…
	intracellular organelle part (view genes)	29 out of 62 genes, 46.8%	4943 out of 17356 genes, 28.5%	0.10937	XM_006122005.1, XM_006115935.1, XM_006117580.1, XM_006126732.1, XM_006137225.1, XM_006115224.1, XM_006134212.1, XM_006115061.1, XM_006129897.1, XM_006134916.1, XM_006135920.1, XM_006122212.1, XM_006130514.1, XM_006128647.1, XM_006134613.1, XM_006134924.1, XR_331784.1, XM_006120236.1, XM_006137117.1, XM_006135878.1, XM_006134917.1, XM_006137114.1, XM_006124373.1, XM_006133332.1, XM_006130512.1, XM…
	organelle part (view genes)	30 out of 62 genes, 48.4%	5522 out of 17356 genes, 31.8%	0.31024	XM_006122005.1, XM_006115935.1, XM_006117580.1, XM_006126732.1, XM_006137225.1, XM_006115224.1, XM_006134212.1, XM_006115061.1, XM_006129897.1, XM_006134916.1, XM_006135920.1, XM_006122212.1, XM_006130514.1, XM_006128647.1, XM_006134613.1, XM_006134924.1, XR_331784.1, XM_006120236.1, XM_006137117.1, XM_006135878.1, XM_006134917.1, XM_006137114.1, XM_006124373.1, XM_006133332.1, XM_006130512.1, XM…
	organelle (view genes)	49 out of 62 genes, 79.0%	10934 out of 17356 genes, 63.0%	0.33198	XM_006122005.1, XM_006113801.1, XM_006130198.1, XM_006118791.1, XM_006139019.1, XM_006115224.1, XM_006115061.1, XM_006134916.1, XM_006122212.1, XM_006128805.1, XM_006134613.1, XM_006127381.1, XM_006134924.1, XM_006120236.1, XM_006121197.1, XM_006137117.1, XM_006132851.1, XM_006137114.1, XM_006130512.1, XM_006128748.1, XM_006125320.1, XM_006129840.1, XM_006124320.1, XM_006112687.1, XM_006131993.1,…
	intracellular organelle (view genes)	48 out of 62 genes, 77.4%	10805 out of 17356 genes, 62.3%	0.53417	XM_006122005.1, XM_006113801.1, XM_006130198.1, XM_006118791.1, XM_006139019.1, XM_006115224.1, XM_006115061.1, XM_006134916.1, XM_006122212.1, XM_006128805.1, XM_006134613.1, XM_006127381.1, XM_006134924.1, XM_006120236.1, XM_006121197.1, XM_006137117.1, XM_006132851.1, XM_006137114.1, XM_006130512.1, XM_006125320.1, XM_006129840.1, XM_006124320.1, XM_006112687.1, XM_006131993.1, XM_006115935.1,…
	actin filament (view genes)	2 out of 62 genes, 3.2%	45 out of 17356 genes, 0.3%	0.74328	XM_006122005.1, XM_006126732.1
	cell-substrate adherens junction (view genes)	3 out of 62 genes, 4.8%	154 out of 17356 genes, 0.9%	1	XM_006130514.1, XM_006130512.1, XM_006137117.1
	cell-substrate junction (view genes)	3 out of 62 genes, 4.8%	154 out of 17356 genes, 0.9%	1	XM_006130514.1, XM_006130512.1, XM_006137117.1
	actin filament bundle (view genes)	2 out of 62 genes, 3.2%	69 out of 17356 genes, 0.4%	1	XM_006122005.1, XM_006126732.1
	adherens junction (view genes)	3 out of 62 genes, 4.8%	186 out of 17356 genes, 1.1%	1	XM_006130514.1, XM_006130512.1, XM_006137117.1
	endoplasmic reticulum (view genes)	4 out of 62 genes, 6.5%	332 out of 17356 genes, 1.9%	1	XM_006128805.1, XM_006115224.1, XR_331784.1, XM_006112687.1
	intracellular part (view genes)	53 out of 62 genes, 85.5%	13017 out of 17356 genes, 75.0%	1	XM_006122005.1, XM_006113801.1, XM_006130198.1, XM_006118791.1, XM_006139019.1, XM_006115224.1, XM_006115061.1, XM_006134916.1, XM_006122212.1, XM_006128805.1, XM_006134613.1, XM_006127381.1, XM_006134924.1, XM_006120236.1, XM_006121197.1, XM_006137117.1, XM_006132851.1, XM_006137114.1, XM_006130512.1, XM_006125320.1, XM_006129840.1, XM_006124320.1, XM_006112687.1, XM_006131993.1, XM_006115935.1,…
	organelle envelope (view genes)	6 out of 62 genes, 9.7%	690 out of 17356 genes, 4.0%	1	XM_006115935.1, XM_006137225.1, XM_006134212.1, XM_006114644.1, XM_006135920.1, XM_006131993.1
	envelope (view genes)	6 out of 62 genes, 9.7%	707 out of 17356 genes, 4.1%	1	XM_006115935.1, XM_006137225.1, XM_006134212.1, XM_006114644.1, XM_006135920.1, XM_006131993.1
	anchoring junction (view genes)	3 out of 62 genes, 4.8%	212 out of 17356 genes, 1.2%	1	XM_006130514.1, XM_006130512.1, XM_006137117.1
	organelle inner membrane (view genes)	4 out of 62 genes, 6.5%	372 out of 17356 genes, 2.1%	1	XM_006115935.1, XM_006137225.1, XM_006114644.1, XM_006131993.1
	intracellular (view genes)	53 out of 62 genes, 85.5%	13142 out of 17356 genes, 75.7%	1	XM_006122005.1, XM_006113801.1, XM_006130198.1, XM_006118791.1, XM_006139019.1, XM_006115224.1, XM_006115061.1, XM_006134916.1, XM_006122212.1, XM_006128805.1, XM_006134613.1, XM_006127381.1, XM_006134924.1, XM_006120236.1, XM_006121197.1, XM_006137117.1, XM_006132851.1, XM_006137114.1, XM_006130512.1, XM_006125320.1, XM_006129840.1, XM_006124320.1, XM_006112687.1, XM_006131993.1, XM_006115935.1,…
	endoplasmic reticulum part (view genes)	3 out of 62 genes, 4.8%	246 out of 17356 genes, 1.4%	1	XM_006115224.1, XR_331784.1, XM_006112687.1
	spliceosomal complex (view genes)	2 out of 62 genes, 3.2%	122 out of 17356 genes, 0.7%	1	XM_006133332.1, XM_006135878.1
	endoplasmic reticulum membrane (view genes)	2 out of 62 genes, 3.2%	135 out of 17356 genes, 0.8%	1	XR_331784.1, XM_006112687.1
	nuclear outer membrane-endoplasmic reticulum membrane network (view genes)	2 out of 62 genes, 3.2%	138 out of 17356 genes, 0.8%	1	XR_331784.1, XM_006112687.1
	cell junction (view genes)	4 out of 62 genes, 6.5%	488 out of 17356 genes, 2.8%	1	XM_006130514.1, XM_006130512.1, XM_006137117.1, XM_006129840.1
	organelle membrane (view genes)	9 out of 62 genes, 14.5%	1549 out of 17356 genes, 8.9%	1	XM_006115935.1, XR_331784.1, XM_006137225.1, XM_006114644.1, XM_006128748.1, XM_006135920.1, XM_006112687.1, XM_006129840.1, XM_006131993.1
	protein complex (view genes)	13 out of 62 genes, 21.0%	2487 out of 17356 genes, 14.3%	1	XM_006130514.1, XM_006122005.1, XM_006128647.1, XM_006132491.1, XR_331784.1, XM_006114645.1, XM_006137117.1, XM_006126732.1, XM_006137114.1, XM_006124373.1, XM_006133332.1, XM_006130512.1, XM_006129897.1
	chromosomal part (view genes)	4 out of 62 genes, 6.5%	514 out of 17356 genes, 3.0%	1	XM_006124373.1, XM_006128647.1, XM_006122212.1, XM_006135878.1
	macromolecular complex (view genes)	16 out of 62 genes, 25.8%	3284 out of 17356 genes, 18.9%	1	XM_006122005.1, XM_006110575.1, XM_006139019.1, XM_006126732.1, XM_006129897.1, XM_006130514.1, XM_006128647.1, XR_331784.1, XM_006132491.1, XM_006137117.1, XM_006114645.1, XM_006135878.1, XM_006137114.1, XM_006133332.1, XM_006124373.1, XM_006130512.1
	chromosome, centromeric region (view genes)	2 out of 62 genes, 3.2%	178 out of 17356 genes, 1.0%	1	XM_006124373.1, XM_006128647.1
	chromosome (view genes)	4 out of 62 genes, 6.5%	604 out of 17356 genes, 3.5%	1	XM_006124373.1, XM_006128647.1, XM_006122212.1, XM_006135878.1
	cell (view genes)	54 out of 62 genes, 87.1%	14349 out of 17356 genes, 82.7%	1	XM_006122005.1, XM_006113801.1, XM_006130198.1, XM_006118791.1, XM_006139019.1, XM_006115224.1, XM_006115061.1, XM_006134916.1, XM_006122212.1, XM_006128805.1, XM_006134613.1, XM_006127381.1, XM_006134924.1, XM_006120236.1, XM_006121197.1, XM_006137117.1, XM_006132851.1, XM_006137114.1, XM_006130512.1, XM_006125320.1, XM_006129840.1, XM_006124320.1, XM_006112687.1, XM_006131993.1, XM_006115935.1,…
	cell part (view genes)	54 out of 62 genes, 87.1%	14349 out of 17356 genes, 82.7%	1	XM_006122005.1, XM_006113801.1, XM_006130198.1, XM_006118791.1, XM_006139019.1, XM_006115224.1, XM_006115061.1, XM_006134916.1, XM_006122212.1, XM_006128805.1, XM_006134613.1, XM_006127381.1, XM_006134924.1, XM_006120236.1, XM_006121197.1, XM_006137117.1, XM_006132851.1, XM_006137114.1, XM_006130512.1, XM_006125320.1, XM_006129840.1, XM_006124320.1, XM_006112687.1, XM_006131993.1, XM_006115935.1,…
	extracellular matrix (view genes)	2 out of 62 genes, 3.2%	290 out of 17356 genes, 1.7%	1	XM_006131331.1, XM_006118920.1
	extracellular region part (view genes)	3 out of 62 genes, 4.8%	559 out of 17356 genes, 3.2%	1	XM_006110575.1, XM_006131331.1, XM_006122829.1
	endosome (view genes)	2 out of 62 genes, 3.2%	327 out of 17356 genes, 1.9%	1	XM_006115935.1, XM_006124320.1
	endomembrane system (view genes)	5 out of 62 genes, 8.1%	1143 out of 17356 genes, 6.6%	1	XM_006115935.1, XR_331784.1, XM_006117580.1, XM_006135920.1, XM_006112687.1
	extracellular region (view genes)	3 out of 62 genes, 4.8%	657 out of 17356 genes, 3.8%	1	XM_006110575.1, XM_006131331.1, XM_006122829.1
	membrane-bounded organelle (view genes)	36 out of 62 genes, 58.1%	9746 out of 17356 genes, 56.2%	1	XM_006130198.1, XM_006118791.1, XM_006115224.1, XM_006115061.1, XM_006122212.1, XM_006128805.1, XM_006134924.1, XM_006120236.1, XM_006121197.1, XM_006137117.1, XM_006130512.1, XM_006128748.1, XM_006125320.1, XM_006129840.1, XM_006124320.1, XM_006112687.1, XM_006131993.1, XM_006115935.1, XM_006136432.1, XM_006117580.1, XM_006136622.1, XM_006137225.1, XM_006134212.1, XM_006129897.1, XM_006135920.1,…
	mitochondrial part (view genes)	2 out of 62 genes, 3.2%	463 out of 17356 genes, 2.7%	1	XM_006134212.1, XM_006115061.1
	intracellular organelle lumen (view genes)	9 out of 62 genes, 14.5%	2444 out of 17356 genes, 14.1%	1	XM_006130514.1, XM_006120236.1, XM_006137117.1, XM_006135878.1, XM_006115224.1, XM_006133332.1, XM_006130512.1, XM_006129897.1, XM_006122212.1
	organelle lumen (view genes)	9 out of 62 genes, 14.5%	2446 out of 17356 genes, 14.1%	1	XM_006130514.1, XM_006120236.1, XM_006137117.1, XM_006135878.1, XM_006115224.1, XM_006133332.1, XM_006130512.1, XM_006129897.1, XM_006122212.1
	mitochondrion (view genes)	2 out of 62 genes, 3.2%	486 out of 17356 genes, 2.8%	1	XM_006134212.1, XM_006115061.1
	membrane-enclosed lumen (view genes)	9 out of 62 genes, 14.5%	2455 out of 17356 genes, 14.1%	1	XM_006130514.1, XM_006120236.1, XM_006137117.1, XM_006135878.1, XM_006115224.1, XM_006133332.1, XM_006130512.1, XM_006129897.1, XM_006122212.1
	nucleus (view genes)	10 out of 62 genes, 16.1%	2742 out of 17356 genes, 15.8%	1	XM_006130514.1, XM_006128647.1, XM_006120236.1, XM_006137117.1, XM_006135878.1, XM_006133332.1, XM_006130512.1, XM_006129897.1, XM_006122212.1, XM_006135920.1
	ribonucleoprotein complex (view genes)	2 out of 62 genes, 3.2%	541 out of 17356 genes, 3.1%	1	XM_006133332.1, XM_006135878.1
	intracellular membrane-bounded organelle (view genes)	34 out of 62 genes, 54.8%	9609 out of 17356 genes, 55.4%	1	XM_006130198.1, XM_006118791.1, XM_006115224.1, XM_006115061.1, XM_006122212.1, XM_006128805.1, XM_006134924.1, XM_006120236.1, XM_006121197.1, XM_006137117.1, XM_006130512.1, XM_006125320.1, XM_006129840.1, XM_006124320.1, XM_006112687.1, XM_006131993.1, XM_006115935.1, XM_006136432.1, XM_006117580.1, XM_006136622.1, XM_006134212.1, XM_006129897.1, XM_006135920.1, XM_006114160.1, XM_006130514.1,…
	nuclear part (view genes)	9 out of 62 genes, 14.5%	2639 out of 17356 genes, 15.2%	1	XM_006130514.1, XM_006120236.1, XM_006137117.1, XM_006135878.1, XM_006133332.1, XM_006130512.1, XM_006129897.1, XM_006122212.1, XM_006135920.1
	nuclear lumen (view genes)	8 out of 62 genes, 12.9%	2403 out of 17356 genes, 13.8%	1	XM_006130514.1, XM_006133332.1, XM_006129897.1, XM_006130512.1, XM_006120236.1, XM_006137117.1, XM_006122212.1, XM_006135878.1
	membrane (view genes)	21 out of 62 genes, 33.9%	7130 out of 17356 genes, 41.1%	1	XM_006115935.1, XM_006117580.1, XM_006115224.1, XM_006137225.1, XM_006113280.1, XM_006135920.1, XM_006138187.1, XR_332640.1, XM_006128805.1, XR_332172.1, XR_331784.1, XM_006122829.1, XM_006132305.1, XM_006112809.1, XM_006114644.1, XM_006131331.1, XM_006128748.1, XM_006112687.1, XM_006129840.1, XM_006128130.1, XM_006131993.1
	intrinsic to membrane (view genes)	10 out of 62 genes, 16.1%	3864 out of 17356 genes, 22.3%	1	XM_006115935.1, XR_332172.1, XR_331784.1, XM_006117580.1, XM_006132305.1, XM_006114644.1, XM_006112687.1, XM_006135920.1, XM_006128130.1, XM_006131993.1
	plasma membrane (view genes)	2 out of 62 genes, 3.2%	1221 out of 17356 genes, 7.0%	1	XM_006132305.1, XM_006115224.1
	membrane part (view genes)	12 out of 62 genes, 19.4%	4696 out of 17356 genes, 27.1%	1	XM_006128805.1, XM_006115935.1, XR_332172.1, XM_006122829.1, XR_331784.1, XM_006117580.1, XM_006132305.1, XM_006114644.1, XM_006135920.1, XM_006112687.1, XM_006128130.1, XM_006131993.1
	integral to membrane (view genes)	2 out of 62 genes, 3.2%	1236 out of 17356 genes, 7.1%	1	XM_006114644.1, XR_331784.1
	cell periphery (view genes)	2 out of 62 genes, 3.2%	1288 out of 17356 genes, 7.4%	1	XM_006132305.1, XM_006115224.1
Terms from the Function Ontology with p-value as good or better than 1
	Gene Ontology term	Cluster frequency	Genome frequency of use	Corrected P-value	Genes annotated to the term
	nucleoside-triphosphatase activity (view genes)	17 out of 64 genes, 26.6%	891 out of 17151 genes, 5.2%	1.1e-06	XM_006122005.1, XM_006113801.1, XM_006117580.1, XM_006139019.1, XM_006129897.1, XM_006134916.1, XM_006117658.1, XM_006127382.1, XM_006130514.1, XM_006127381.1, XR_331784.1, XM_006132491.1, XM_006137117.1, XM_006134917.1, XM_006137114.1, XM_006130512.1, XM_006112687.1
	pyrophosphatase activity (view genes)	17 out of 64 genes, 26.6%	972 out of 17151 genes, 5.7%	3.93e-06	XM_006122005.1, XM_006113801.1, XM_006117580.1, XM_006139019.1, XM_006129897.1, XM_006134916.1, XM_006117658.1, XM_006127382.1, XM_006130514.1, XM_006127381.1, XR_331784.1, XM_006132491.1, XM_006137117.1, XM_006134917.1, XM_006137114.1, XM_006130512.1, XM_006112687.1
	hydrolase activity, acting on acid anhydrides, in phosphorus-containing anhydrides (view genes)	17 out of 64 genes, 26.6%	979 out of 17151 genes, 5.7%	4.36e-06	XM_006122005.1, XM_006113801.1, XM_006117580.1, XM_006139019.1, XM_006129897.1, XM_006134916.1, XM_006117658.1, XM_006127382.1, XM_006130514.1, XM_006127381.1, XR_331784.1, XM_006132491.1, XM_006137117.1, XM_006134917.1, XM_006137114.1, XM_006130512.1, XM_006112687.1
	hydrolase activity, acting on acid anhydrides (view genes)	17 out of 64 genes, 26.6%	983 out of 17151 genes, 5.7%	4.63e-06	XM_006122005.1, XM_006113801.1, XM_006117580.1, XM_006139019.1, XM_006129897.1, XM_006134916.1, XM_006117658.1, XM_006127382.1, XM_006130514.1, XM_006127381.1, XR_331784.1, XM_006132491.1, XM_006137117.1, XM_006134917.1, XM_006137114.1, XM_006130512.1, XM_006112687.1
	cytoskeletal protein binding (view genes)	12 out of 64 genes, 18.8%	729 out of 17151 genes, 4.3%	0.00087	XM_006130514.1, XM_006122005.1, XM_006123665.1, XM_006113801.1, XM_006134924.1, XM_006137117.1, XM_006118248.1, XM_006126732.1, XM_006134917.1, XM_006137114.1, XM_006130512.1, XM_006134916.1
	ATPase activity, coupled (view genes)	6 out of 64 genes, 9.4%	285 out of 17151 genes, 1.7%	0.04271	XM_006134917.1, XM_006129897.1, XR_331784.1, XM_006117580.1, XM_006134916.1, XM_006112687.1
	ATPase activity (view genes)	6 out of 64 genes, 9.4%	296 out of 17151 genes, 1.7%	0.05204	XM_006134917.1, XM_006129897.1, XR_331784.1, XM_006117580.1, XM_006134916.1, XM_006112687.1
	hydrolase activity (view genes)	20 out of 64 genes, 31.2%	2750 out of 17151 genes, 16.0%	0.11551	XM_006122005.1, XM_006113801.1, XM_006117580.1, XM_006139019.1, XM_006129897.1, XM_006134916.1, XM_006117658.1, XM_006127382.1, XM_006130514.1, XM_006127381.1, XM_006132491.1, XR_331784.1, XM_006122829.1, XM_006137117.1, XM_006134917.1, XM_006137114.1, XM_006112809.1, XM_006130512.1, XM_006112687.1, XM_006129840.1
	cation-transporting ATPase activity (view genes)	3 out of 64 genes, 4.7%	77 out of 17151 genes, 0.4%	0.19058	XR_331784.1, XM_006117580.1, XM_006112687.1
	metal ion binding (view genes)	20 out of 64 genes, 31.2%	2883 out of 17151 genes, 16.8%	0.20503	XM_006115935.1, XM_006113801.1, XM_006117580.1, XM_006130198.1, XM_006139019.1, XM_006115224.1, XM_006128613.1, XM_006117677.1, XM_006135920.1, XM_006122212.1, XM_006127382.1, XM_006114160.1, XM_006127381.1, XR_331784.1, XM_006122829.1, XM_006114645.1, XM_006118248.1, XM_006112687.1, XM_006112816.1, XM_006131993.1
	ATPase activity, coupled to transmembrane movement of ions (view genes)	3 out of 64 genes, 4.7%	122 out of 17151 genes, 0.7%	0.68316	XR_331784.1, XM_006117580.1, XM_006112687.1
	cation binding (view genes)	22 out of 64 genes, 34.4%	3664 out of 17151 genes, 21.4%	0.71054	XM_006115935.1, XM_006113801.1, XM_006136622.1, XM_006117580.1, XM_006130198.1, XM_006139019.1, XM_006115224.1, XM_006128613.1, XM_006117677.1, XM_006135920.1, XM_006122212.1, XM_006127382.1, XM_006114160.1, XM_006127381.1, XM_006110628.1, XR_331784.1, XM_006122829.1, XM_006114645.1, XM_006118248.1, XM_006112687.1, XM_006112816.1, XM_006131993.1
	ATPase activity, coupled to transmembrane movement of substances (view genes)	3 out of 64 genes, 4.7%	133 out of 17151 genes, 0.8%	0.8617	XR_331784.1, XM_006117580.1, XM_006112687.1
	ATPase activity, coupled to movement of substances (view genes)	3 out of 64 genes, 4.7%	135 out of 17151 genes, 0.8%	0.89675	XR_331784.1, XM_006117580.1, XM_006112687.1
	hydrolase activity, acting on acid anhydrides, catalyzing transmembrane movement of substances (view genes)	3 out of 64 genes, 4.7%	136 out of 17151 genes, 0.8%	0.91458	XR_331784.1, XM_006117580.1, XM_006112687.1
	ion binding (view genes)	22 out of 64 genes, 34.4%	3786 out of 17151 genes, 22.1%	1	XM_006115935.1, XM_006113801.1, XM_006136622.1, XM_006117580.1, XM_006130198.1, XM_006139019.1, XM_006115224.1, XM_006128613.1, XM_006117677.1, XM_006135920.1, XM_006122212.1, XM_006127382.1, XM_006114160.1, XM_006127381.1, XM_006110628.1, XR_331784.1, XM_006122829.1, XM_006114645.1, XM_006118248.1, XM_006112687.1, XM_006112816.1, XM_006131993.1
	primary active transmembrane transporter activity (view genes)	3 out of 64 genes, 4.7%	149 out of 17151 genes, 0.9%	1	XR_331784.1, XM_006117580.1, XM_006112687.1
	P-P-bond-hydrolysis-driven transmembrane transporter activity (view genes)	3 out of 64 genes, 4.7%	149 out of 17151 genes, 0.9%	1	XR_331784.1, XM_006117580.1, XM_006112687.1
	binding (view genes)	57 out of 64 genes, 89.1%	13535 out of 17151 genes, 78.9%	1	XM_006122005.1, XM_006113801.1, XM_006130198.1, XM_006118791.1, XM_006139019.1, XM_006136001.1, XM_006115224.1, XM_006134916.1, XM_006138803.1, XM_006122212.1, XM_006127381.1, XM_006134924.1, XM_006120236.1, XM_006121197.1, XM_006134559.1, XM_006137117.1, XM_006137114.1, XM_006130512.1, XM_006128748.1, XM_006125320.1, XM_006129840.1, XM_006124320.1, XM_006112687.1, XM_006131993.1, XM_006115935.1,…
	active transmembrane transporter activity (view genes)	4 out of 64 genes, 6.2%	374 out of 17151 genes, 2.2%	1	XR_331784.1, XM_006117580.1, XM_006112687.1, XM_006128130.1
	adenyl ribonucleotide binding (view genes)	11 out of 64 genes, 17.2%	1724 out of 17151 genes, 10.1%	1	XM_006130514.1, XM_006122005.1, XM_006110628.1, XR_331784.1, XM_006117580.1, XM_006118791.1, XM_006137117.1, XM_006137114.1, XM_006130512.1, XM_006125320.1, XM_006112687.1
	ribonucleotide binding (view genes)	13 out of 64 genes, 20.3%	2159 out of 17151 genes, 12.6%	1	XM_006130514.1, XM_006122005.1, XM_006110628.1, XM_006132491.1, XR_331784.1, XM_006117580.1, XM_006118791.1, XM_006137117.1, XM_006137114.1, XM_006130512.1, XM_006125320.1, XM_006112687.1, XM_006117658.1
	purine ribonucleotide binding (view genes)	13 out of 64 genes, 20.3%	2159 out of 17151 genes, 12.6%	1	XM_006130514.1, XM_006122005.1, XM_006110628.1, XM_006132491.1, XR_331784.1, XM_006117580.1, XM_006118791.1, XM_006137117.1, XM_006137114.1, XM_006130512.1, XM_006125320.1, XM_006112687.1, XM_006117658.1
	adenyl nucleotide binding (view genes)	11 out of 64 genes, 17.2%	1733 out of 17151 genes, 10.1%	1	XM_006130514.1, XM_006122005.1, XM_006110628.1, XR_331784.1, XM_006117580.1, XM_006118791.1, XM_006137117.1, XM_006137114.1, XM_006130512.1, XM_006125320.1, XM_006112687.1
	purine nucleotide binding (view genes)	13 out of 64 genes, 20.3%	2168 out of 17151 genes, 12.6%	1	XM_006130514.1, XM_006122005.1, XM_006110628.1, XM_006132491.1, XR_331784.1, XM_006117580.1, XM_006118791.1, XM_006137117.1, XM_006137114.1, XM_006130512.1, XM_006125320.1, XM_006112687.1, XM_006117658.1
	organic anion transmembrane transporter activity (view genes)	2 out of 64 genes, 3.1%	102 out of 17151 genes, 0.6%	1	XM_006113280.1, XM_006114644.1
	carboxylic acid transmembrane transporter activity (view genes)	2 out of 64 genes, 3.1%	102 out of 17151 genes, 0.6%	1	XM_006113280.1, XM_006114644.1
	identical protein binding (view genes)	5 out of 64 genes, 7.8%	555 out of 17151 genes, 3.2%	1	XM_006132305.1, XM_006131331.1, XR_331784.1, XM_006114645.1, XM_006126732.1
	organic acid transmembrane transporter activity (view genes)	2 out of 64 genes, 3.1%	113 out of 17151 genes, 0.7%	1	XM_006113280.1, XM_006114644.1
	actin binding (view genes)	2 out of 64 genes, 3.1%	134 out of 17151 genes, 0.8%	1	XM_006113801.1, XM_006126732.1
	nucleotide binding (view genes)	14 out of 64 genes, 21.9%	2575 out of 17151 genes, 15.0%	1	XM_006130514.1, XM_006122005.1, XM_006110628.1, XM_006132491.1, XR_331784.1, XM_006117580.1, XM_006118791.1, XM_006137117.1, XM_006137114.1, XM_006129897.1, XM_006130512.1, XM_006125320.1, XM_006112687.1, XM_006117658.1
	nucleoside phosphate binding (view genes)	14 out of 64 genes, 21.9%	2575 out of 17151 genes, 15.0%	1	XM_006130514.1, XM_006122005.1, XM_006110628.1, XM_006132491.1, XR_331784.1, XM_006117580.1, XM_006118791.1, XM_006137117.1, XM_006137114.1, XM_006129897.1, XM_006130512.1, XM_006125320.1, XM_006112687.1, XM_006117658.1
	catalytic activity (view genes)	31 out of 64 genes, 48.4%	6855 out of 17151 genes, 40.0%	1	XM_006122005.1, XM_006115935.1, XM_006113801.1, XM_006117580.1, XM_006130198.1, XM_006118791.1, XM_006139019.1, XM_006128613.1, XM_006115061.1, XM_006129897.1, XM_006134916.1, XM_006117677.1, XM_006135920.1, XM_006117658.1, XM_006127382.1, XM_006130514.1, XM_006112805.1, XM_006128647.1, XM_006127381.1, XM_006110628.1, XM_006132491.1, XR_331784.1, XM_006122829.1, XM_006114645.1, XM_006137117.1, XM…
	small molecule binding (view genes)	14 out of 64 genes, 21.9%	2662 out of 17151 genes, 15.5%	1	XM_006130514.1, XM_006122005.1, XM_006110628.1, XM_006132491.1, XR_331784.1, XM_006117580.1, XM_006118791.1, XM_006137117.1, XM_006137114.1, XM_006129897.1, XM_006130512.1, XM_006125320.1, XM_006112687.1, XM_006117658.1
	substrate-specific transporter activity (view genes)	7 out of 64 genes, 10.9%	1164 out of 17151 genes, 6.8%	1	XM_006113280.1, XM_006114644.1, XR_331784.1, XM_006117580.1, XM_006124320.1, XM_006112687.1, XM_006128130.1
	structural molecule activity (view genes)	3 out of 64 genes, 4.7%	354 out of 17151 genes, 2.1%	1	XM_006122005.1, XM_006113801.1, XM_006126732.1
	substrate-specific transmembrane transporter activity (view genes)	6 out of 64 genes, 9.4%	1002 out of 17151 genes, 5.8%	1	XM_006113280.1, XM_006114644.1, XR_331784.1, XM_006117580.1, XM_006112687.1, XM_006128130.1
	enzyme activator activity (view genes)	3 out of 64 genes, 4.7%	399 out of 17151 genes, 2.3%	1	XM_006134613.1, XM_006134212.1, XM_006117658.1
	transporter activity (view genes)	7 out of 64 genes, 10.9%	1282 out of 17151 genes, 7.5%	1	XM_006113280.1, XM_006114644.1, XR_331784.1, XM_006117580.1, XM_006124320.1, XM_006112687.1, XM_006128130.1
	anion transmembrane transporter activity (view genes)	2 out of 64 genes, 3.1%	223 out of 17151 genes, 1.3%	1	XM_006113280.1, XM_006114644.1
	transmembrane transporter activity (view genes)	6 out of 64 genes, 9.4%	1087 out of 17151 genes, 6.3%	1	XM_006113280.1, XM_006114644.1, XR_331784.1, XM_006117580.1, XM_006112687.1, XM_006128130.1
	ion transmembrane transporter activity (view genes)	5 out of 64 genes, 7.8%	890 out of 17151 genes, 5.2%	1	XM_006113280.1, XM_006114644.1, XR_331784.1, XM_006117580.1, XM_006112687.1
	protein binding (view genes)	22 out of 64 genes, 34.4%	5171 out of 17151 genes, 30.1%	1	XM_006122005.1, XM_006110575.1, XM_006113801.1, XM_006126732.1, XM_006134916.1, XM_006117658.1, XR_332640.1, XM_006130514.1, XM_006123665.1, XM_006134924.1, XM_006110628.1, XR_331784.1, XM_006122829.1, XM_006114645.1, XM_006137117.1, XM_006118248.1, XM_006134917.1, XM_006137114.1, XM_006132305.1, XM_006130512.1, XM_006131331.1, XM_006129840.1
	oxidoreductase activity (view genes)	4 out of 64 genes, 6.2%	729 out of 17151 genes, 4.3%	1	XM_006128613.1, XM_006115061.1, XM_006130198.1, XM_006135920.1
	transition metal ion binding (view genes)	8 out of 64 genes, 12.5%	1727 out of 17151 genes, 10.1%	1	XM_006114160.1, XM_006115935.1, XM_006122829.1, XM_006117580.1, XM_006130198.1, XM_006128613.1, XM_006122212.1, XM_006135920.1
	cation transmembrane transporter activity (view genes)	3 out of 64 genes, 4.7%	561 out of 17151 genes, 3.3%	1	XR_331784.1, XM_006117580.1, XM_006112687.1
	protein dimerization activity (view genes)	2 out of 64 genes, 3.1%	403 out of 17151 genes, 2.3%	1	XM_006131331.1, XM_006114645.1
	RNA binding (view genes)	2 out of 64 genes, 3.1%	436 out of 17151 genes, 2.5%	1	XM_006133332.1, XM_006132491.1
	lipid binding (view genes)	2 out of 64 genes, 3.1%	462 out of 17151 genes, 2.7%	1	XM_006110575.1, XM_006124320.1
	guanyl nucleotide binding (view genes)	2 out of 64 genes, 3.1%	481 out of 17151 genes, 2.8%	1	XM_006132491.1, XM_006117658.1
	guanyl ribonucleotide binding (view genes)	2 out of 64 genes, 3.1%	481 out of 17151 genes, 2.8%	1	XM_006132491.1, XM_006117658.1
	heterocyclic compound binding (view genes)	18 out of 64 genes, 28.1%	5188 out of 17151 genes, 30.2%	1	XM_006122005.1, XM_006117580.1, XM_006118791.1, XM_006129897.1, XM_006122212.1, XM_006117658.1, XM_006114160.1, XM_006130514.1, XM_006110628.1, XM_006132491.1, XR_331784.1, XM_006137117.1, XM_006135878.1, XM_006137114.1, XM_006133332.1, XM_006130512.1, XM_006125320.1, XM_006112687.1
	organic cyclic compound binding (view genes)	18 out of 64 genes, 28.1%	5227 out of 17151 genes, 30.5%	1	XM_006122005.1, XM_006117580.1, XM_006118791.1, XM_006129897.1, XM_006122212.1, XM_006117658.1, XM_006114160.1, XM_006130514.1, XM_006110628.1, XM_006132491.1, XR_331784.1, XM_006137117.1, XM_006135878.1, XM_006137114.1, XM_006133332.1, XM_006130512.1, XM_006125320.1, XM_006112687.1
	enzyme regulator activity (view genes)	3 out of 64 genes, 4.7%	1069 out of 17151 genes, 6.2%	1	XM_006134613.1, XM_006134212.1, XM_006117658.1
	protein kinase activity (view genes)	2 out of 64 genes, 3.1%	807 out of 17151 genes, 4.7%	1	XM_006110628.1, XM_006118791.1
	phosphotransferase activity, alcohol group as acceptor (view genes)	2 out of 64 genes, 3.1%	844 out of 17151 genes, 4.9%	1	XM_006110628.1, XM_006118791.1
	hydrolase activity, acting on ester bonds (view genes)	2 out of 64 genes, 3.1%	869 out of 17151 genes, 5.1%	1	XM_006112809.1, XM_006129840.1
	transferase activity, transferring phosphorus-containing groups (view genes)	3 out of 64 genes, 4.7%	1336 out of 17151 genes, 7.8%	1	XM_006110628.1, XM_006118791.1, XM_006129840.1
	kinase activity (view genes)	2 out of 64 genes, 3.1%	1045 out of 17151 genes, 6.1%	1	XM_006110628.1, XM_006118791.1
	DNA binding (view genes)	2 out of 64 genes, 3.1%	1075 out of 17151 genes, 6.3%	1	XM_006122212.1, XM_006135878.1
	nucleic acid binding transcription factor activity (view genes)	2 out of 64 genes, 3.1%	1111 out of 17151 genes, 6.5%	1	XM_006122212.1, XM_006135878.1
	transferase activity (view genes)	5 out of 64 genes, 7.8%	2462 out of 17151 genes, 14.4%	1	XM_006128647.1, XM_006110628.1, XM_006117677.1, XM_006118791.1, XM_006129840.1
	nucleic acid binding (view genes)	5 out of 64 genes, 7.8%	2864 out of 17151 genes, 16.7%	1	XM_006114160.1, XM_006133332.1, XM_006132491.1, XM_006122212.1, XM_006135878.1
	molecular transducer activity (view genes)	2 out of 64 genes, 3.1%	1843 out of 17151 genes, 10.7%	1	XM_006117580.1, XR_332640.1
Terms from the Process Ontology with p-value as good or better than 1
	Gene Ontology term	Cluster frequency	Genome frequency of use	Corrected P-value	Genes annotated to the term
	muscle system process (view genes)	15 out of 57 genes, 26.3%	239 out of 16290 genes, 1.5%	8.38e-13	XM_006130514.1, XM_006122005.1, XM_006113801.1, XM_006134924.1, XM_006127381.1, XR_331784.1, XM_006137117.1, XM_006139019.1, XM_006126732.1, XM_006134917.1, XM_006115224.1, XM_006130512.1, XM_006134916.1, XM_006112687.1, XM_006127382.1
	striated muscle contraction (view genes)	9 out of 57 genes, 15.8%	56 out of 16290 genes, 0.3%	8.8e-11	XM_006122005.1, XM_006134924.1, XM_006127381.1, XR_331784.1, XM_006126732.1, XM_006134917.1, XM_006134916.1, XM_006112687.1, XM_006127382.1
	muscle contraction (view genes)	10 out of 57 genes, 17.5%	148 out of 16290 genes, 0.9%	2.74e-08	XM_006122005.1, XM_006134924.1, XM_006127381.1, XR_331784.1, XM_006126732.1, XM_006134917.1, XM_006115224.1, XM_006134916.1, XM_006112687.1, XM_006127382.1
	system process (view genes)	17 out of 57 genes, 29.8%	1234 out of 16290 genes, 7.6%	0.00019	XM_006122005.1, XM_006113801.1, XM_006139019.1, XM_006126732.1, XM_006115224.1, XM_006134916.1, XM_006127382.1, XM_006130514.1, XM_006127381.1, XM_006134924.1, XR_331784.1, XM_006122829.1, XM_006137117.1, XM_006134917.1, XM_006130512.1, XM_006131331.1, XM_006112687.1
	regulation of muscle system process (view genes)	5 out of 57 genes, 8.8%	60 out of 16290 genes, 0.4%	0.00067	XM_006134917.1, XM_006115224.1, XR_331784.1, XM_006134916.1, XM_006112687.1
	fast-twitch skeletal muscle fiber contraction (view genes)	2 out of 57 genes, 3.5%	3 out of 16290 genes, 0.0%	0.0117	XR_331784.1, XM_006112687.1
	regulation of muscle contraction (view genes)	4 out of 57 genes, 7.0%	54 out of 16290 genes, 0.3%	0.01215	XM_006134917.1, XR_331784.1, XM_006134916.1, XM_006112687.1
	voluntary skeletal muscle contraction (view genes)	2 out of 57 genes, 3.5%	4 out of 16290 genes, 0.0%	0.02335	XR_331784.1, XM_006112687.1
	twitch skeletal muscle contraction (view genes)	2 out of 57 genes, 3.5%	4 out of 16290 genes, 0.0%	0.02335	XR_331784.1, XM_006112687.1
	mitochondrial calcium ion homeostasis (view genes)	2 out of 57 genes, 3.5%	5 out of 16290 genes, 0.0%	0.03883	XR_331784.1, XM_006131993.1
	calcium ion transmembrane transport (view genes)	2 out of 57 genes, 3.5%	8 out of 16290 genes, 0.0%	0.10799	XR_331784.1, XM_006131993.1
	actomyosin structure organization (view genes)	3 out of 57 genes, 5.3%	41 out of 16290 genes, 0.3%	0.12805	XM_006122005.1, XM_006113801.1, XM_006126732.1
	regulation of nucleotide catabolic process (view genes)	6 out of 57 genes, 10.5%	279 out of 16290 genes, 1.7%	0.13558	XM_006134917.1, XM_006137225.1, XM_006134613.1, XM_006134916.1, XM_006122212.1, XM_006126732.1
	regulation of purine nucleotide catabolic process (view genes)	6 out of 57 genes, 10.5%	279 out of 16290 genes, 1.7%	0.13558	XM_006134917.1, XM_006137225.1, XM_006134613.1, XM_006134916.1, XM_006122212.1, XM_006126732.1
	regulation of purine nucleotide metabolic process (view genes)	6 out of 57 genes, 10.5%	303 out of 16290 genes, 1.9%	0.20948	XM_006134917.1, XM_006137225.1, XM_006134613.1, XM_006134916.1, XM_006122212.1, XM_006126732.1
	heart process (view genes)	2 out of 57 genes, 3.5%	11 out of 16290 genes, 0.1%	0.21071	XM_006122005.1, XM_006113801.1
	regulation of nucleotide metabolic process (view genes)	6 out of 57 genes, 10.5%	308 out of 16290 genes, 1.9%	0.2282	XM_006134917.1, XM_006137225.1, XM_006134613.1, XM_006134916.1, XM_006122212.1, XM_006126732.1
	skeletal muscle contraction (view genes)	2 out of 57 genes, 3.5%	12 out of 16290 genes, 0.1%	0.25228	XR_331784.1, XM_006112687.1
	circulatory system process (view genes)	5 out of 57 genes, 8.8%	213 out of 16290 genes, 1.3%	0.28564	XM_006122005.1, XM_006113801.1, XM_006131331.1, XM_006122829.1, XM_006126732.1
	regulation of striated muscle contraction (view genes)	2 out of 57 genes, 3.5%	16 out of 16290 genes, 0.1%	0.4546	XR_331784.1, XM_006112687.1
	muscle organ morphogenesis (view genes)	3 out of 57 genes, 5.3%	64 out of 16290 genes, 0.4%	0.47278	XM_006122005.1, XM_006113801.1, XM_006126732.1
	muscle tissue morphogenesis (view genes)	3 out of 57 genes, 5.3%	64 out of 16290 genes, 0.4%	0.47278	XM_006122005.1, XM_006113801.1, XM_006126732.1
	musculoskeletal movement (view genes)	2 out of 57 genes, 3.5%	17 out of 16290 genes, 0.1%	0.51405	XR_331784.1, XM_006112687.1
	regulation of cellular catabolic process (view genes)	6 out of 57 genes, 10.5%	365 out of 16290 genes, 2.2%	0.54673	XM_006134917.1, XM_006137225.1, XM_006134613.1, XM_006134916.1, XM_006122212.1, XM_006126732.1
	myofibril assembly (view genes)	2 out of 57 genes, 3.5%	19 out of 16290 genes, 0.1%	0.64345	XM_006122005.1, XM_006113801.1
	multicellular organismal movement (view genes)	2 out of 57 genes, 3.5%	19 out of 16290 genes, 0.1%	0.64345	XR_331784.1, XM_006112687.1
	striated muscle cell development (view genes)	3 out of 57 genes, 5.3%	81 out of 16290 genes, 0.5%	0.92838	XM_006122005.1, XM_006113801.1, XM_006131331.1
	regulation of system process (view genes)	6 out of 57 genes, 10.5%	418 out of 16290 genes, 2.6%	1	XM_006134917.1, XM_006115224.1, XR_331784.1, XM_006134916.1, XM_006112687.1, XM_006126732.1
	muscle cell development (view genes)	3 out of 57 genes, 5.3%	90 out of 16290 genes, 0.6%	1	XM_006122005.1, XM_006113801.1, XM_006131331.1
	regulation of catabolic process (view genes)	6 out of 57 genes, 10.5%	435 out of 16290 genes, 2.7%	1	XM_006134917.1, XM_006137225.1, XM_006134613.1, XM_006134916.1, XM_006122212.1, XM_006126732.1
	regulation of multicellular organismal process (view genes)	10 out of 57 genes, 17.5%	1091 out of 16290 genes, 6.7%	1	XM_006110575.1, XR_331784.1, XM_006135878.1, XM_006126732.1, XM_006134917.1, XM_006115224.1, XM_006131331.1, XM_006134916.1, XM_006122212.1, XM_006112687.1
	actin cytoskeleton organization (view genes)	5 out of 57 genes, 8.8%	305 out of 16290 genes, 1.9%	1	XM_006122005.1, XM_006113801.1, XM_006117580.1, XM_006129840.1, XM_006126732.1
	actin filament-based process (view genes)	5 out of 57 genes, 8.8%	316 out of 16290 genes, 1.9%	1	XM_006122005.1, XM_006113801.1, XM_006117580.1, XM_006129840.1, XM_006126732.1
	regulation of systemic arterial blood pressure mediated by a chemical signal (view genes)	2 out of 57 genes, 3.5%	31 out of 16290 genes, 0.2%	1	XM_006122829.1, XM_006126732.1
	muscle organ development (view genes)	3 out of 57 genes, 5.3%	104 out of 16290 genes, 0.6%	1	XM_006122005.1, XM_006113801.1, XM_006126732.1
	striated muscle cell differentiation (view genes)	3 out of 57 genes, 5.3%	105 out of 16290 genes, 0.6%	1	XM_006122005.1, XM_006113801.1, XM_006131331.1
	divalent metal ion transport (view genes)	4 out of 57 genes, 7.0%	213 out of 16290 genes, 1.3%	1	XR_331784.1, XM_006117580.1, XM_006112687.1, XM_006131993.1
	divalent inorganic cation transport (view genes)	4 out of 57 genes, 7.0%	213 out of 16290 genes, 1.3%	1	XR_331784.1, XM_006117580.1, XM_006112687.1, XM_006131993.1
	cellular calcium ion homeostasis (view genes)	3 out of 57 genes, 5.3%	123 out of 16290 genes, 0.8%	1	XR_331784.1, XM_006117580.1, XM_006131993.1
	calcium ion homeostasis (view genes)	3 out of 57 genes, 5.3%	123 out of 16290 genes, 0.8%	1	XR_331784.1, XM_006117580.1, XM_006131993.1
	calcium ion transport (view genes)	3 out of 57 genes, 5.3%	124 out of 16290 genes, 0.8%	1	XR_331784.1, XM_006117580.1, XM_006131993.1
	regulation of systemic arterial blood pressure (view genes)	2 out of 57 genes, 3.5%	42 out of 16290 genes, 0.3%	1	XM_006122829.1, XM_006126732.1
	cellular divalent inorganic cation homeostasis (view genes)	3 out of 57 genes, 5.3%	128 out of 16290 genes, 0.8%	1	XR_331784.1, XM_006117580.1, XM_006131993.1
	divalent inorganic cation homeostasis (view genes)	3 out of 57 genes, 5.3%	130 out of 16290 genes, 0.8%	1	XR_331784.1, XM_006117580.1, XM_006131993.1
	cell cycle phase transition (view genes)	2 out of 57 genes, 3.5%	45 out of 16290 genes, 0.3%	1	XM_006128647.1, XM_006129840.1
	mitotic cell cycle phase transition (view genes)	2 out of 57 genes, 3.5%	45 out of 16290 genes, 0.3%	1	XM_006128647.1, XM_006129840.1
	purine ribonucleoside triphosphate biosynthetic process (view genes)	3 out of 57 genes, 5.3%	132 out of 16290 genes, 0.8%	1	XR_331784.1, XM_006117580.1, XM_006112687.1
	purine nucleoside triphosphate biosynthetic process (view genes)	3 out of 57 genes, 5.3%	133 out of 16290 genes, 0.8%	1	XR_331784.1, XM_006117580.1, XM_006112687.1
	muscle structure development (view genes)	4 out of 57 genes, 7.0%	251 out of 16290 genes, 1.5%	1	XM_006122005.1, XM_006113801.1, XM_006131331.1, XM_006126732.1
	regulation of mitotic cell cycle (view genes)	3 out of 57 genes, 5.3%	138 out of 16290 genes, 0.8%	1	XM_006128647.1, XM_006134613.1, XM_006129840.1
	purine ribonucleoside triphosphate metabolic process (view genes)	6 out of 57 genes, 10.5%	554 out of 16290 genes, 3.4%	1	XM_006122005.1, XM_006132491.1, XR_331784.1, XM_006117580.1, XM_006112687.1, XM_006117658.1
	ribonucleoside triphosphate biosynthetic process (view genes)	3 out of 57 genes, 5.3%	139 out of 16290 genes, 0.9%	1	XR_331784.1, XM_006117580.1, XM_006112687.1
	regulation of RNA stability (view genes)	2 out of 57 genes, 3.5%	49 out of 16290 genes, 0.3%	1	XM_006133332.1, XM_006131331.1
	regulation of mRNA stability (view genes)	2 out of 57 genes, 3.5%	49 out of 16290 genes, 0.3%	1	XM_006133332.1, XM_006131331.1
	purine nucleoside triphosphate metabolic process (view genes)	6 out of 57 genes, 10.5%	559 out of 16290 genes, 3.4%	1	XM_006122005.1, XM_006132491.1, XR_331784.1, XM_006117580.1, XM_006112687.1, XM_006117658.1
	nucleoside triphosphate biosynthetic process (view genes)	3 out of 57 genes, 5.3%	141 out of 16290 genes, 0.9%	1	XR_331784.1, XM_006117580.1, XM_006112687.1
	ribonucleoside triphosphate metabolic process (view genes)	6 out of 57 genes, 10.5%	561 out of 16290 genes, 3.4%	1	XM_006122005.1, XM_006132491.1, XR_331784.1, XM_006117580.1, XM_006112687.1, XM_006117658.1
	nucleoside triphosphate metabolic process (view genes)	6 out of 57 genes, 10.5%	572 out of 16290 genes, 3.5%	1	XM_006122005.1, XM_006132491.1, XR_331784.1, XM_006117580.1, XM_006112687.1, XM_006117658.1
	regulation of nucleoside metabolic process (view genes)	4 out of 57 genes, 7.0%	272 out of 16290 genes, 1.7%	1	XM_006137225.1, XM_006134613.1, XM_006122212.1, XM_006126732.1
	cardiac muscle tissue morphogenesis (view genes)	2 out of 57 genes, 3.5%	55 out of 16290 genes, 0.3%	1	XM_006113801.1, XM_006126732.1
	ribonucleoside triphosphate catabolic process (view genes)	5 out of 57 genes, 8.8%	424 out of 16290 genes, 2.6%	1	XM_006122005.1, XM_006132491.1, XR_331784.1, XM_006112687.1, XM_006117658.1
	purine ribonucleoside triphosphate catabolic process (view genes)	5 out of 57 genes, 8.8%	424 out of 16290 genes, 2.6%	1	XM_006122005.1, XM_006132491.1, XR_331784.1, XM_006112687.1, XM_006117658.1
	nucleoside triphosphate catabolic process (view genes)	5 out of 57 genes, 8.8%	426 out of 16290 genes, 2.6%	1	XM_006122005.1, XM_006132491.1, XR_331784.1, XM_006112687.1, XM_006117658.1
	purine nucleoside triphosphate catabolic process (view genes)	5 out of 57 genes, 8.8%	426 out of 16290 genes, 2.6%	1	XM_006122005.1, XM_006132491.1, XR_331784.1, XM_006112687.1, XM_006117658.1
	blood circulation (view genes)	3 out of 57 genes, 5.3%	156 out of 16290 genes, 1.0%	1	XM_006131331.1, XM_006122829.1, XM_006126732.1
	muscle fiber development (view genes)	2 out of 57 genes, 3.5%	61 out of 16290 genes, 0.4%	1	XM_006122005.1, XM_006131331.1
	negative regulation of apoptotic process (view genes)	4 out of 57 genes, 7.0%	294 out of 16290 genes, 1.8%	1	XM_006110575.1, XM_006131331.1, XM_006132491.1, XR_332640.1
	negative regulation of programmed cell death (view genes)	4 out of 57 genes, 7.0%	296 out of 16290 genes, 1.8%	1	XM_006110575.1, XM_006131331.1, XM_006132491.1, XR_332640.1
	negative regulation of cell death (view genes)	4 out of 57 genes, 7.0%	296 out of 16290 genes, 1.8%	1	XM_006110575.1, XM_006131331.1, XM_006132491.1, XR_332640.1
	organophosphate catabolic process (view genes)	5 out of 57 genes, 8.8%	466 out of 16290 genes, 2.9%	1	XM_006122005.1, XM_006132491.1, XR_331784.1, XM_006112687.1, XM_006117658.1
	nucleoside phosphate catabolic process (view genes)	5 out of 57 genes, 8.8%	466 out of 16290 genes, 2.9%	1	XM_006122005.1, XM_006132491.1, XR_331784.1, XM_006112687.1, XM_006117658.1
	muscle cell differentiation (view genes)	3 out of 57 genes, 5.3%	177 out of 16290 genes, 1.1%	1	XM_006122005.1, XM_006113801.1, XM_006131331.1
	regulation of phosphate metabolic process (view genes)	7 out of 57 genes, 12.3%	830 out of 16290 genes, 5.1%	1	XM_006134917.1, XM_006137225.1, XM_006134613.1, XM_006131331.1, XM_006134916.1, XM_006122212.1, XM_006126732.1
	regulation of phosphorus metabolic process (view genes)	7 out of 57 genes, 12.3%	830 out of 16290 genes, 5.1%	1	XM_006134917.1, XM_006137225.1, XM_006134613.1, XM_006131331.1, XM_006134916.1, XM_006122212.1, XM_006126732.1
	regulation of blood pressure (view genes)	2 out of 57 genes, 3.5%	71 out of 16290 genes, 0.4%	1	XM_006122829.1, XM_006126732.1
	cardiac muscle tissue development (view genes)	2 out of 57 genes, 3.5%	71 out of 16290 genes, 0.4%	1	XM_006113801.1, XM_006126732.1
	vascular process in circulatory system (view genes)	2 out of 57 genes, 3.5%	76 out of 16290 genes, 0.5%	1	XM_006131331.1, XM_006122829.1
	cytoskeleton organization (view genes)	6 out of 57 genes, 10.5%	692 out of 16290 genes, 4.2%	1	XM_006122005.1, XM_006113801.1, XM_006117580.1, XM_006129840.1, XM_006122212.1, XM_006126732.1
	protein localization to organelle (view genes)	3 out of 57 genes, 5.3%	205 out of 16290 genes, 1.3%	1	XM_006128647.1, XM_006124320.1, XM_006122212.1
	cellular component assembly involved in morphogenesis (view genes)	2 out of 57 genes, 3.5%	88 out of 16290 genes, 0.5%	1	XM_006122005.1, XM_006113801.1
	striated muscle tissue development (view genes)	3 out of 57 genes, 5.3%	212 out of 16290 genes, 1.3%	1	XM_006115224.1, XM_006113801.1, XM_006126732.1
	muscle tissue development (view genes)	3 out of 57 genes, 5.3%	221 out of 16290 genes, 1.4%	1	XM_006115224.1, XM_006113801.1, XM_006126732.1
	regulation of homeostatic process (view genes)	2 out of 57 genes, 3.5%	98 out of 16290 genes, 0.6%	1	XM_006115224.1, XM_006131331.1
	regulation of GTPase activity (view genes)	3 out of 57 genes, 5.3%	231 out of 16290 genes, 1.4%	1	XM_006137225.1, XM_006134613.1, XM_006122212.1
	regulation of GTP catabolic process (view genes)	3 out of 57 genes, 5.3%	238 out of 16290 genes, 1.5%	1	XM_006137225.1, XM_006134613.1, XM_006122212.1
	single-organism transport (view genes)	12 out of 57 genes, 21.1%	2082 out of 16290 genes, 12.8%	1	XM_006136622.1, XM_006121197.1, XR_331784.1, XM_006117580.1, XM_006113280.1, XM_006114644.1, XM_006131331.1, XM_006122212.1, XM_006112687.1, XM_006124320.1, XM_006131993.1, XM_006128130.1
	epithelial cell proliferation (view genes)	2 out of 57 genes, 3.5%	108 out of 16290 genes, 0.7%	1	XM_006131331.1, XM_006129840.1
	tissue morphogenesis (view genes)	4 out of 57 genes, 7.0%	415 out of 16290 genes, 2.5%	1	XM_006122005.1, XM_006113801.1, XM_006131331.1, XM_006126732.1
	tissue development (view genes)	7 out of 57 genes, 12.3%	997 out of 16290 genes, 6.1%	1	XM_006122005.1, XM_006115224.1, XM_006113801.1, XM_006131331.1, XM_006117580.1, XM_006114645.1, XM_006126732.1
	ion transport (view genes)	7 out of 57 genes, 12.3%	1006 out of 16290 genes, 6.2%	1	XM_006113280.1, XM_006114644.1, XM_006136622.1, XR_331784.1, XM_006117580.1, XM_006112687.1, XM_006131993.1
	nucleoside phosphate biosynthetic process (view genes)	3 out of 57 genes, 5.3%	257 out of 16290 genes, 1.6%	1	XR_331784.1, XM_006117580.1, XM_006112687.1
	nucleoside phosphate metabolic process (view genes)	6 out of 57 genes, 10.5%	805 out of 16290 genes, 4.9%	1	XM_006122005.1, XM_006132491.1, XR_331784.1, XM_006117580.1, XM_006112687.1, XM_006117658.1
	glucose metabolic process (view genes)	2 out of 57 genes, 3.5%	119 out of 16290 genes, 0.7%	1	XM_006114644.1, XM_006114645.1
	cellular metal ion homeostasis (view genes)	3 out of 57 genes, 5.3%	265 out of 16290 genes, 1.6%	1	XR_331784.1, XM_006117580.1, XM_006131993.1
	metal ion homeostasis (view genes)	3 out of 57 genes, 5.3%	271 out of 16290 genes, 1.7%	1	XR_331784.1, XM_006117580.1, XM_006131993.1
	multicellular organismal process (view genes)	23 out of 57 genes, 40.4%	4946 out of 16290 genes, 30.4%	1	XM_006122005.1, XM_006110575.1, XM_006113801.1, XM_006139019.1, XM_006126732.1, XM_006115224.1, XM_006134916.1, XM_006122212.1, XM_006127382.1, XR_332640.1, XM_006130514.1, XM_006128805.1, XM_006127381.1, XM_006134924.1, XR_331784.1, XM_006122829.1, XM_006137117.1, XM_006132851.1, XM_006134917.1, XM_006112809.1, XM_006130512.1, XM_006131331.1, XM_006112687.1
	nucleobase-containing small molecule metabolic process (view genes)	6 out of 57 genes, 10.5%	834 out of 16290 genes, 5.1%	1	XM_006122005.1, XM_006132491.1, XR_331784.1, XM_006117580.1, XM_006112687.1, XM_006117658.1
	regulation of response to external stimulus (view genes)	2 out of 57 genes, 3.5%	125 out of 16290 genes, 0.8%	1	XM_006110575.1, XM_006131331.1
	nucleobase-containing compound catabolic process (view genes)	5 out of 57 genes, 8.8%	636 out of 16290 genes, 3.9%	1	XM_006122005.1, XM_006132491.1, XR_331784.1, XM_006112687.1, XM_006117658.1
	cation transport (view genes)	5 out of 57 genes, 8.8%	637 out of 16290 genes, 3.9%	1	XM_006136622.1, XR_331784.1, XM_006117580.1, XM_006112687.1, XM_006131993.1
	aromatic compound catabolic process (view genes)	5 out of 57 genes, 8.8%	657 out of 16290 genes, 4.0%	1	XM_006122005.1, XM_006132491.1, XR_331784.1, XM_006112687.1, XM_006117658.1
	heterocycle catabolic process (view genes)	5 out of 57 genes, 8.8%	658 out of 16290 genes, 4.0%	1	XM_006122005.1, XM_006132491.1, XR_331784.1, XM_006112687.1, XM_006117658.1
	cellular cation homeostasis (view genes)	3 out of 57 genes, 5.3%	288 out of 16290 genes, 1.8%	1	XR_331784.1, XM_006117580.1, XM_006131993.1
	cellular nitrogen compound catabolic process (view genes)	5 out of 57 genes, 8.8%	660 out of 16290 genes, 4.1%	1	XM_006122005.1, XM_006132491.1, XR_331784.1, XM_006112687.1, XM_006117658.1
	regulation of programmed cell death (view genes)	5 out of 57 genes, 8.8%	662 out of 16290 genes, 4.1%	1	XM_006110575.1, XM_006136432.1, XM_006131331.1, XM_006132491.1, XR_332640.1
	organic cyclic compound catabolic process (view genes)	5 out of 57 genes, 8.8%	668 out of 16290 genes, 4.1%	1	XM_006122005.1, XM_006132491.1, XR_331784.1, XM_006112687.1, XM_006117658.1
	organophosphate biosynthetic process (view genes)	3 out of 57 genes, 5.3%	295 out of 16290 genes, 1.8%	1	XR_331784.1, XM_006117580.1, XM_006112687.1
	regulation of cell death (view genes)	5 out of 57 genes, 8.8%	686 out of 16290 genes, 4.2%	1	XM_006110575.1, XM_006136432.1, XM_006131331.1, XM_006132491.1, XR_332640.1
	growth (view genes)	4 out of 57 genes, 7.0%	489 out of 16290 genes, 3.0%	1	XM_006122005.1, XM_006113801.1, XM_006114645.1, XM_006122212.1
	organelle organization (view genes)	10 out of 57 genes, 17.5%	1808 out of 16290 genes, 11.1%	1	XM_006122005.1, XM_006128647.1, XM_006113801.1, XM_006117580.1, XM_006126732.1, XM_006115224.1, XM_006129897.1, XM_006117677.1, XM_006122212.1, XM_006129840.1
	regulation of cytoskeleton organization (view genes)	2 out of 57 genes, 3.5%	150 out of 16290 genes, 0.9%	1	XM_006134613.1, XM_006126732.1
	positive regulation of multicellular organismal process (view genes)	2 out of 57 genes, 3.5%	151 out of 16290 genes, 0.9%	1	XM_006110575.1, XM_006126732.1
	regulation of response to stress (view genes)	3 out of 57 genes, 5.3%	318 out of 16290 genes, 2.0%	1	XM_006110575.1, XM_006122829.1, XM_006122212.1
	heart morphogenesis (view genes)	2 out of 57 genes, 3.5%	153 out of 16290 genes, 0.9%	1	XM_006113801.1, XM_006126732.1
	regulation of apoptotic process (view genes)	4 out of 57 genes, 7.0%	520 out of 16290 genes, 3.2%	1	XM_006110575.1, XM_006131331.1, XM_006132491.1, XR_332640.1
	single-multicellular organism process (view genes)	20 out of 57 genes, 35.1%	4394 out of 16290 genes, 27.0%	1	XM_006122005.1, XM_006110575.1, XM_006113801.1, XM_006139019.1, XM_006126732.1, XM_006115224.1, XM_006134916.1, XM_006127382.1, XR_332640.1, XM_006130514.1, XM_006127381.1, XM_006134924.1, XR_331784.1, XM_006122829.1, XM_006137117.1, XM_006134917.1, XM_006112809.1, XM_006130512.1, XM_006131331.1, XM_006112687.1
	cation homeostasis (view genes)	3 out of 57 genes, 5.3%	336 out of 16290 genes, 2.1%	1	XR_331784.1, XM_006117580.1, XM_006131993.1
	organic acid transport (view genes)	2 out of 57 genes, 3.5%	168 out of 16290 genes, 1.0%	1	XM_006113280.1, XM_006114644.1
	carboxylic acid transport (view genes)	2 out of 57 genes, 3.5%	168 out of 16290 genes, 1.0%	1	XM_006113280.1, XM_006114644.1
	regulation of hydrolase activity (view genes)	4 out of 57 genes, 7.0%	535 out of 16290 genes, 3.3%	1	XM_006137225.1, XM_006134613.1, XM_006122212.1, XM_006126732.1
	regulation of cell adhesion (view genes)	2 out of 57 genes, 3.5%	169 out of 16290 genes, 1.0%	1	XM_006122212.1, XM_006126732.1
	regulation of anatomical structure size (view genes)	2 out of 57 genes, 3.5%	171 out of 16290 genes, 1.0%	1	XM_006122829.1, XM_006126732.1
	response to wounding (view genes)	2 out of 57 genes, 3.5%	183 out of 16290 genes, 1.1%	1	XM_006114645.1, XM_006126732.1
	metal ion transport (view genes)	4 out of 57 genes, 7.0%	565 out of 16290 genes, 3.5%	1	XR_331784.1, XM_006117580.1, XM_006112687.1, XM_006131993.1
	chemotaxis (view genes)	4 out of 57 genes, 7.0%	568 out of 16290 genes, 3.5%	1	XM_006137225.1, XM_006129840.1, XM_006139019.1, XR_332640.1
	taxis (view genes)	4 out of 57 genes, 7.0%	568 out of 16290 genes, 3.5%	1	XM_006137225.1, XM_006129840.1, XM_006139019.1, XR_332640.1
	organic substance catabolic process (view genes)	7 out of 57 genes, 12.3%	1232 out of 16290 genes, 7.6%	1	XM_006122005.1, XM_006128647.1, XM_006132491.1, XR_331784.1, XM_006114645.1, XM_006112687.1, XM_006117658.1
	Ras protein signal transduction (view genes)	2 out of 57 genes, 3.5%	189 out of 16290 genes, 1.2%	1	XM_006122212.1, XM_006117658.1
	organic anion transport (view genes)	2 out of 57 genes, 3.5%	191 out of 16290 genes, 1.2%	1	XM_006113280.1, XM_006114644.1
	single-organism process (view genes)	40 out of 57 genes, 70.2%	10196 out of 16290 genes, 62.6%	1	XM_006122005.1, XM_006113801.1, XM_006139019.1, XM_006136001.1, XM_006115224.1, XM_006134916.1, XM_006122212.1, XM_006127381.1, XM_006134924.1, XM_006121197.1, XM_006137117.1, XM_006132851.1, XM_006112809.1, XM_006130512.1, XM_006129840.1, XM_006124320.1, XM_006112687.1, XM_006131993.1, XM_006110575.1, XM_006117580.1, XM_006136622.1, XM_006126732.1, XM_006137225.1, XM_006134212.1, XM_006113280.1,…
	organophosphate metabolic process (view genes)	6 out of 57 genes, 10.5%	1031 out of 16290 genes, 6.3%	1	XM_006122005.1, XM_006132491.1, XR_331784.1, XM_006117580.1, XM_006112687.1, XM_006117658.1
	cellular component morphogenesis (view genes)	4 out of 57 genes, 7.0%	589 out of 16290 genes, 3.6%	1	XM_006122005.1, XM_006113801.1, XM_006131331.1, XM_006122212.1
	locomotion (view genes)	6 out of 57 genes, 10.5%	1042 out of 16290 genes, 6.4%	1	XM_006137225.1, XM_006122829.1, XM_006129840.1, XM_006139019.1, XR_332640.1, XM_006126732.1
	positive regulation of cellular component organization (view genes)	2 out of 57 genes, 3.5%	202 out of 16290 genes, 1.2%	1	XM_006135878.1, XM_006126732.1
	response to stress (view genes)	8 out of 57 genes, 14.0%	1528 out of 16290 genes, 9.4%	1	XM_006110628.1, XR_331784.1, XM_006114645.1, XM_006126732.1, XM_006115224.1, XM_006131331.1, XM_006125320.1, XM_006122212.1
	multicellular organismal reproductive process (view genes)	3 out of 57 genes, 5.3%	401 out of 16290 genes, 2.5%	1	XM_006131331.1, XM_006132851.1, XM_006122212.1
	catabolic process (view genes)	7 out of 57 genes, 12.3%	1298 out of 16290 genes, 8.0%	1	XM_006122005.1, XM_006128647.1, XM_006132491.1, XR_331784.1, XM_006114645.1, XM_006112687.1, XM_006117658.1
	multicellular organism reproduction (view genes)	3 out of 57 genes, 5.3%	402 out of 16290 genes, 2.5%	1	XM_006131331.1, XM_006132851.1, XM_006122212.1
	cytoplasmic transport (view genes)	2 out of 57 genes, 3.5%	210 out of 16290 genes, 1.3%	1	XM_006124320.1, XM_006122212.1
	posttranscriptional regulation of gene expression (view genes)	2 out of 57 genes, 3.5%	214 out of 16290 genes, 1.3%	1	XM_006133332.1, XM_006131331.1
	heart development (view genes)	2 out of 57 genes, 3.5%	216 out of 16290 genes, 1.3%	1	XM_006113801.1, XM_006126732.1
	regulation of primary metabolic process (view genes)	12 out of 57 genes, 21.1%	2577 out of 16290 genes, 15.8%	1	XM_006128647.1, XM_006123665.1, XM_006134613.1, XM_006122829.1, XM_006135878.1, XM_006126732.1, XM_006134917.1, XM_006137225.1, XM_006129897.1, XM_006131331.1, XM_006134916.1, XM_006122212.1
	ion transmembrane transport (view genes)	2 out of 57 genes, 3.5%	229 out of 16290 genes, 1.4%	1	XR_331784.1, XM_006131993.1
	single organism reproductive process (view genes)	3 out of 57 genes, 5.3%	433 out of 16290 genes, 2.7%	1	XM_006131331.1, XM_006132851.1, XM_006122212.1
	cell growth (view genes)	2 out of 57 genes, 3.5%	231 out of 16290 genes, 1.4%	1	XM_006113801.1, XM_006122212.1
	regulation of defense response (view genes)	2 out of 57 genes, 3.5%	234 out of 16290 genes, 1.4%	1	XM_006122829.1, XM_006122212.1
	organ morphogenesis (view genes)	4 out of 57 genes, 7.0%	661 out of 16290 genes, 4.1%	1	XM_006122005.1, XM_006113801.1, XM_006131331.1, XM_006126732.1
	regulation of cell cycle (view genes)	3 out of 57 genes, 5.3%	445 out of 16290 genes, 2.7%	1	XM_006128647.1, XM_006134613.1, XM_006129840.1
	negative regulation of nucleobase-containing compound metabolic process (view genes)	2 out of 57 genes, 3.5%	242 out of 16290 genes, 1.5%	1	XM_006129897.1, XM_006122212.1
	negative regulation of nitrogen compound metabolic process (view genes)	2 out of 57 genes, 3.5%	242 out of 16290 genes, 1.5%	1	XM_006129897.1, XM_006122212.1
	transmembrane transport (view genes)	2 out of 57 genes, 3.5%	242 out of 16290 genes, 1.5%	1	XR_331784.1, XM_006131993.1
	hexose metabolic process (view genes)	2 out of 57 genes, 3.5%	245 out of 16290 genes, 1.5%	1	XM_006114644.1, XM_006114645.1
	negative regulation of cellular process (view genes)	7 out of 57 genes, 12.3%	1397 out of 16290 genes, 8.6%	1	XM_006110575.1, XM_006129897.1, XM_006131331.1, XM_006132491.1, XM_006122212.1, XR_332640.1, XM_006126732.1
	cellular protein localization (view genes)	3 out of 57 genes, 5.3%	460 out of 16290 genes, 2.8%	1	XM_006128647.1, XM_006124320.1, XM_006122212.1
	cellular macromolecule localization (view genes)	3 out of 57 genes, 5.3%	460 out of 16290 genes, 2.8%	1	XM_006128647.1, XM_006124320.1, XM_006122212.1
	cellular catabolic process (view genes)	6 out of 57 genes, 10.5%	1164 out of 16290 genes, 7.1%	1	XM_006122005.1, XM_006128647.1, XM_006132491.1, XR_331784.1, XM_006112687.1, XM_006117658.1
	regulation of organelle organization (view genes)	2 out of 57 genes, 3.5%	256 out of 16290 genes, 1.6%	1	XM_006134613.1, XM_006126732.1
	regulation of nucleobase-containing compound metabolic process (view genes)	9 out of 57 genes, 15.8%	1930 out of 16290 genes, 11.8%	1	XM_006134613.1, XM_006135878.1, XM_006126732.1, XM_006134917.1, XM_006137225.1, XM_006129897.1, XM_006134916.1, XM_006131331.1, XM_006122212.1
	response to external stimulus (view genes)	5 out of 57 genes, 8.8%	937 out of 16290 genes, 5.8%	1	XM_006122005.1, XM_006137225.1, XM_006129840.1, XM_006139019.1, XR_332640.1
	protein targeting (view genes)	2 out of 57 genes, 3.5%	260 out of 16290 genes, 1.6%	1	XM_006124320.1, XM_006122212.1
	small GTPase mediated signal transduction (view genes)	2 out of 57 genes, 3.5%	260 out of 16290 genes, 1.6%	1	XM_006122212.1, XM_006117658.1
	cellular localization (view genes)	6 out of 57 genes, 10.5%	1187 out of 16290 genes, 7.3%	1	XM_006128647.1, XM_006114644.1, XM_006121197.1, XR_331784.1, XM_006124320.1, XM_006122212.1
	regulation of nitrogen compound metabolic process (view genes)	9 out of 57 genes, 15.8%	1947 out of 16290 genes, 12.0%	1	XM_006134613.1, XM_006135878.1, XM_006126732.1, XM_006134917.1, XM_006137225.1, XM_006129897.1, XM_006134916.1, XM_006131331.1, XM_006122212.1
	intracellular transport (view genes)	4 out of 57 genes, 7.0%	720 out of 16290 genes, 4.4%	1	XM_006114644.1, XM_006121197.1, XM_006124320.1, XM_006122212.1
	RNA splicing, via transesterification reactions with bulged adenosine as nucleophile (view genes)	2 out of 57 genes, 3.5%	272 out of 16290 genes, 1.7%	1	XM_006133332.1, XM_006135878.1
	monosaccharide metabolic process (view genes)	2 out of 57 genes, 3.5%	272 out of 16290 genes, 1.7%	1	XM_006114644.1, XM_006114645.1
	RNA splicing, via transesterification reactions (view genes)	2 out of 57 genes, 3.5%	274 out of 16290 genes, 1.7%	1	XM_006133332.1, XM_006135878.1
	regulation of catalytic activity (view genes)	5 out of 57 genes, 8.8%	968 out of 16290 genes, 5.9%	1	XM_006128647.1, XM_006137225.1, XM_006134613.1, XM_006122212.1, XM_006126732.1
	cellular ion homeostasis (view genes)	3 out of 57 genes, 5.3%	499 out of 16290 genes, 3.1%	1	XR_331784.1, XM_006117580.1, XM_006131993.1
	chemical homeostasis (view genes)	4 out of 57 genes, 7.0%	736 out of 16290 genes, 4.5%	1	XM_006131331.1, XR_331784.1, XM_006117580.1, XM_006131993.1
	cellular chemical homeostasis (view genes)	3 out of 57 genes, 5.3%	515 out of 16290 genes, 3.2%	1	XR_331784.1, XM_006117580.1, XM_006131993.1
	mitotic cell cycle (view genes)	3 out of 57 genes, 5.3%	517 out of 16290 genes, 3.2%	1	XM_006124373.1, XM_006128647.1, XM_006129840.1
	anion transport (view genes)	2 out of 57 genes, 3.5%	293 out of 16290 genes, 1.8%	1	XM_006113280.1, XM_006114644.1
	RNA splicing (view genes)	2 out of 57 genes, 3.5%	293 out of 16290 genes, 1.8%	1	XM_006133332.1, XM_006135878.1
	regulation of body fluid levels (view genes)	3 out of 57 genes, 5.3%	526 out of 16290 genes, 3.2%	1	XM_006112809.1, XM_006131331.1, XR_331784.1
	gamete generation (view genes)	2 out of 57 genes, 3.5%	303 out of 16290 genes, 1.9%	1	XM_006132851.1, XM_006122212.1
	transport (view genes)	13 out of 57 genes, 22.8%	3133 out of 16290 genes, 19.2%	1	XM_006134613.1, XM_006136622.1, XM_006121197.1, XR_331784.1, XM_006117580.1, XM_006113280.1, XM_006114644.1, XM_006131331.1, XM_006124320.1, XM_006122212.1, XM_006112687.1, XM_006131993.1, XM_006128130.1
	cell development (view genes)	4 out of 57 genes, 7.0%	793 out of 16290 genes, 4.9%	1	XM_006122005.1, XM_006113801.1, XM_006131331.1, XM_006122212.1
	ion homeostasis (view genes)	3 out of 57 genes, 5.3%	549 out of 16290 genes, 3.4%	1	XR_331784.1, XM_006117580.1, XM_006131993.1
	small molecule metabolic process (view genes)	8 out of 57 genes, 14.0%	1824 out of 16290 genes, 11.2%	1	XM_006122005.1, XM_006132491.1, XR_331784.1, XM_006117580.1, XM_006115061.1, XM_006117658.1, XM_006112687.1, XM_006135920.1
	intracellular protein transport (view genes)	2 out of 57 genes, 3.5%	317 out of 16290 genes, 1.9%	1	XM_006124320.1, XM_006122212.1
	regulation of cellular metabolic process (view genes)	11 out of 57 genes, 19.3%	2643 out of 16290 genes, 16.2%	1	XM_006128647.1, XM_006123665.1, XM_006134613.1, XM_006135878.1, XM_006126732.1, XM_006134917.1, XM_006137225.1, XM_006129897.1, XM_006131331.1, XM_006134916.1, XM_006122212.1
	regulation of response to stimulus (view genes)	7 out of 57 genes, 12.3%	1583 out of 16290 genes, 9.7%	1	XM_006137225.1, XM_006110575.1, XM_006134212.1, XM_006131331.1, XM_006122829.1, XM_006122212.1, XM_006117658.1
	localization (view genes)	16 out of 57 genes, 28.1%	4019 out of 16290 genes, 24.7%	1	XM_006128647.1, XM_006110575.1, XM_006134613.1, XM_006136622.1, XM_006121197.1, XR_331784.1, XM_006117580.1, XM_006126732.1, XM_006113280.1, XM_006114644.1, XM_006131331.1, XM_006124320.1, XM_006112687.1, XM_006122212.1, XM_006131993.1, XM_006128130.1
	regulation of cell proliferation (view genes)	2 out of 57 genes, 3.5%	336 out of 16290 genes, 2.1%	1	XM_006131331.1, XM_006122212.1
	regulation of metabolic process (view genes)	13 out of 57 genes, 22.8%	3219 out of 16290 genes, 19.8%	1	XM_006128647.1, XM_006123665.1, XM_006134613.1, XM_006122829.1, XM_006135878.1, XM_006126732.1, XM_006134917.1, XM_006137225.1, XM_006133332.1, XM_006129897.1, XM_006131331.1, XM_006134916.1, XM_006122212.1
	RNA processing (view genes)	3 out of 57 genes, 5.3%	581 out of 16290 genes, 3.6%	1	XM_006133332.1, XM_006120236.1, XM_006135878.1
	response to chemical stimulus (view genes)	9 out of 57 genes, 15.8%	2148 out of 16290 genes, 13.2%	1	XM_006122005.1, XM_006137225.1, XM_006115224.1, XM_006132491.1, XM_006114645.1, XM_006129840.1, XM_006139019.1, XR_332640.1, XM_006126732.1
	chromatin modification (view genes)	2 out of 57 genes, 3.5%	343 out of 16290 genes, 2.1%	1	XM_006129897.1, XM_006117677.1
	anatomical structure morphogenesis (view genes)	7 out of 57 genes, 12.3%	1641 out of 16290 genes, 10.1%	1	XM_006122005.1, XM_006110575.1, XM_006113801.1, XM_006131331.1, XM_006114645.1, XM_006122212.1, XM_006126732.1
	translation (view genes)	2 out of 57 genes, 3.5%	352 out of 16290 genes, 2.2%	1	XM_006132491.1, XM_006136001.1
	negative regulation of biological process (view genes)	7 out of 57 genes, 12.3%	1642 out of 16290 genes, 10.1%	1	XM_006110575.1, XM_006129897.1, XM_006131331.1, XM_006132491.1, XM_006122212.1, XR_332640.1, XM_006126732.1
	reproductive process (view genes)	4 out of 57 genes, 7.0%	861 out of 16290 genes, 5.3%	1	XM_006131331.1, XM_006122829.1, XM_006132851.1, XM_006122212.1
	cellular homeostasis (view genes)	3 out of 57 genes, 5.3%	607 out of 16290 genes, 3.7%	1	XR_331784.1, XM_006117580.1, XM_006131993.1
	M phase of mitotic cell cycle (view genes)	2 out of 57 genes, 3.5%	359 out of 16290 genes, 2.2%	1	XM_006124373.1, XM_006128647.1
	sexual reproduction (view genes)	2 out of 57 genes, 3.5%	361 out of 16290 genes, 2.2%	1	XM_006132851.1, XM_006122212.1
	negative regulation of cellular metabolic process (view genes)	2 out of 57 genes, 3.5%	363 out of 16290 genes, 2.2%	1	XM_006129897.1, XM_006122212.1
	cell cycle phase (view genes)	3 out of 57 genes, 5.3%	618 out of 16290 genes, 3.8%	1	XM_006124373.1, XM_006128647.1, XM_006129840.1
	regulation of cellular component organization (view genes)	3 out of 57 genes, 5.3%	633 out of 16290 genes, 3.9%	1	XM_006134613.1, XM_006135878.1, XM_006126732.1
	regulation of transcription from RNA polymerase II promoter (view genes)	4 out of 57 genes, 7.0%	899 out of 16290 genes, 5.5%	1	XM_006129897.1, XM_006131331.1, XM_006122212.1, XM_006135878.1
	cardiovascular system development (view genes)	2 out of 57 genes, 3.5%	388 out of 16290 genes, 2.4%	1	XM_006113801.1, XM_006126732.1
	circulatory system development (view genes)	2 out of 57 genes, 3.5%	388 out of 16290 genes, 2.4%	1	XM_006113801.1, XM_006126732.1
	reproduction (view genes)	4 out of 57 genes, 7.0%	912 out of 16290 genes, 5.6%	1	XM_006131331.1, XM_006122829.1, XM_006132851.1, XM_006122212.1
	positive regulation of macromolecule metabolic process (view genes)	2 out of 57 genes, 3.5%	391 out of 16290 genes, 2.4%	1	XM_006131331.1, XM_006135878.1
	organic substance transport (view genes)	5 out of 57 genes, 8.8%	1191 out of 16290 genes, 7.3%	1	XM_006113280.1, XM_006114644.1, XM_006124320.1, XM_006122212.1, XM_006128130.1
	chordate embryonic development (view genes)	2 out of 57 genes, 3.5%	401 out of 16290 genes, 2.5%	1	XM_006131331.1, XM_006126732.1
	establishment of localization (view genes)	13 out of 57 genes, 22.8%	3403 out of 16290 genes, 20.9%	1	XM_006134613.1, XM_006136622.1, XM_006121197.1, XR_331784.1, XM_006117580.1, XM_006113280.1, XM_006114644.1, XM_006131331.1, XM_006124320.1, XM_006122212.1, XM_006112687.1, XM_006131993.1, XM_006128130.1
	cell adhesion (view genes)	2 out of 57 genes, 3.5%	402 out of 16290 genes, 2.5%	1	XM_006117580.1, XM_006129840.1
	regulation of biological quality (view genes)	8 out of 57 genes, 14.0%	2021 out of 16290 genes, 12.4%	1	XM_006122829.1, XR_331784.1, XM_006117580.1, XM_006126732.1, XM_006133332.1, XM_006112809.1, XM_006131331.1, XM_006131993.1
	regulation of signal transduction (view genes)	5 out of 57 genes, 8.8%	1202 out of 16290 genes, 7.4%	1	XM_006137225.1, XM_006134212.1, XM_006131331.1, XM_006122212.1, XM_006117658.1
	biological adhesion (view genes)	2 out of 57 genes, 3.5%	403 out of 16290 genes, 2.5%	1	XM_006117580.1, XM_006129840.1
	embryo development ending in birth or egg hatching (view genes)	2 out of 57 genes, 3.5%	412 out of 16290 genes, 2.5%	1	XM_006131331.1, XM_006126732.1
	homeostatic process (view genes)	4 out of 57 genes, 7.0%	970 out of 16290 genes, 6.0%	1	XM_006131331.1, XR_331784.1, XM_006117580.1, XM_006131993.1
	single-organism carbohydrate metabolic process (view genes)	2 out of 57 genes, 3.5%	428 out of 16290 genes, 2.6%	1	XM_006114644.1, XM_006114645.1
	negative regulation of macromolecule metabolic process (view genes)	2 out of 57 genes, 3.5%	430 out of 16290 genes, 2.6%	1	XM_006129897.1, XM_006122212.1
	regulation of localization (view genes)	3 out of 57 genes, 5.3%	701 out of 16290 genes, 4.3%	1	XM_006115224.1, XM_006131331.1, XM_006135878.1
	M phase (view genes)	2 out of 57 genes, 3.5%	434 out of 16290 genes, 2.7%	1	XM_006124373.1, XM_006128647.1
	multi-organism process (view genes)	3 out of 57 genes, 5.3%	718 out of 16290 genes, 4.4%	1	XM_006133332.1, XM_006122829.1, XM_006129840.1
	regulation of multicellular organismal development (view genes)	2 out of 57 genes, 3.5%	445 out of 16290 genes, 2.7%	1	XM_006131331.1, XM_006122212.1
	intracellular signal transduction (view genes)	5 out of 57 genes, 8.8%	1282 out of 16290 genes, 7.9%	1	XM_006137225.1, XM_006134212.1, XM_006117580.1, XM_006122212.1, XM_006117658.1
	cellular component organization (view genes)	12 out of 57 genes, 21.1%	3263 out of 16290 genes, 20.0%	1	XM_006122005.1, XM_006128647.1, XM_006113801.1, XM_006117580.1, XM_006126732.1, XM_006115224.1, XM_006129897.1, XM_006131331.1, XM_006117677.1, XM_006122212.1, XM_006129840.1, XR_332640.1
	regulation of biological process (view genes)	25 out of 57 genes, 43.9%	6976 out of 16290 genes, 42.8%	1	XM_006110575.1, XM_006136432.1, XM_006117580.1, XM_006126732.1, XM_006115224.1, XM_006137225.1, XM_006134212.1, XM_006129897.1, XM_006134916.1, XM_006122212.1, XM_006117658.1, XR_332640.1, XM_006128647.1, XM_006134613.1, XM_006123665.1, XM_006132491.1, XR_331784.1, XM_006122829.1, XM_006135878.1, XM_006134917.1, XM_006133332.1, XM_006131331.1, XM_006129840.1, XM_006124320.1, XM_006112687.1
	regulation of molecular function (view genes)	5 out of 57 genes, 8.8%	1313 out of 16290 genes, 8.1%	1	XM_006128647.1, XM_006137225.1, XM_006134613.1, XM_006122212.1, XM_006126732.1
	regulation of protein metabolic process (view genes)	3 out of 57 genes, 5.3%	751 out of 16290 genes, 4.6%	1	XM_006128647.1, XM_006131331.1, XM_006122829.1
	hemostasis (view genes)	2 out of 57 genes, 3.5%	471 out of 16290 genes, 2.9%	1	XM_006112809.1, XR_331784.1
	cell projection organization (view genes)	2 out of 57 genes, 3.5%	472 out of 16290 genes, 2.9%	1	XR_332640.1, XM_006126732.1
	establishment of localization in cell (view genes)	4 out of 57 genes, 7.0%	1039 out of 16290 genes, 6.4%	1	XM_006114644.1, XM_006121197.1, XM_006124320.1, XM_006122212.1
	cell activation (view genes)	2 out of 57 genes, 3.5%	490 out of 16290 genes, 3.0%	1	XM_006112809.1, XR_331784.1
	heterocycle metabolic process (view genes)	11 out of 57 genes, 19.3%	3084 out of 16290 genes, 18.9%	1	XM_006122005.1, XM_006132491.1, XM_006120236.1, XR_331784.1, XM_006117580.1, XM_006135878.1, XM_006133332.1, XM_006115061.1, XM_006117677.1, XM_006112687.1, XM_006117658.1
	cellular component organization or biogenesis (view genes)	12 out of 57 genes, 21.1%	3373 out of 16290 genes, 20.7%	1	XM_006122005.1, XM_006128647.1, XM_006113801.1, XM_006117580.1, XM_006126732.1, XM_006115224.1, XM_006129897.1, XM_006131331.1, XM_006117677.1, XM_006122212.1, XM_006129840.1, XR_332640.1
	negative regulation of metabolic process (view genes)	2 out of 57 genes, 3.5%	504 out of 16290 genes, 3.1%	1	XM_006129897.1, XM_006122212.1
	protein localization (view genes)	3 out of 57 genes, 5.3%	799 out of 16290 genes, 4.9%	1	XM_006128647.1, XM_006124320.1, XM_006122212.1
	nucleobase-containing compound biosynthetic process (view genes)	4 out of 57 genes, 7.0%	1090 out of 16290 genes, 6.7%	1	XR_331784.1, XM_006117580.1, XM_006117677.1, XM_006112687.1
	positive regulation of cellular metabolic process (view genes)	2 out of 57 genes, 3.5%	509 out of 16290 genes, 3.1%	1	XM_006131331.1, XM_006135878.1
	carbohydrate metabolic process (view genes)	2 out of 57 genes, 3.5%	513 out of 16290 genes, 3.1%	1	XM_006114644.1, XM_006114645.1
	biological regulation (view genes)	27 out of 57 genes, 47.4%	7684 out of 16290 genes, 47.2%	1	XM_006110575.1, XM_006136432.1, XM_006117580.1, XM_006126732.1, XM_006115224.1, XM_006137225.1, XM_006134212.1, XM_006129897.1, XM_006134916.1, XM_006122212.1, XM_006117658.1, XR_332640.1, XM_006128647.1, XM_006134613.1, XM_006123665.1, XM_006132491.1, XR_331784.1, XM_006122829.1, XM_006135878.1, XM_006134917.1, XM_006133332.1, XM_006112809.1, XM_006131331.1, XM_006129840.1, XM_006124320.1, XM_00…
	phosphate-containing compound metabolic process (view genes)	6 out of 57 genes, 10.5%	1696 out of 16290 genes, 10.4%	1	XM_006122005.1, XM_006132491.1, XR_331784.1, XM_006117580.1, XM_006112687.1, XM_006117658.1
	aromatic compound biosynthetic process (view genes)	4 out of 57 genes, 7.0%	1118 out of 16290 genes, 6.9%	1	XR_331784.1, XM_006117580.1, XM_006117677.1, XM_006112687.1
	heterocycle biosynthetic process (view genes)	4 out of 57 genes, 7.0%	1120 out of 16290 genes, 6.9%	1	XR_331784.1, XM_006117580.1, XM_006117677.1, XM_006112687.1
	chromatin organization (view genes)	2 out of 57 genes, 3.5%	540 out of 16290 genes, 3.3%	1	XM_006129897.1, XM_006117677.1
	regulation of immune system process (view genes)	2 out of 57 genes, 3.5%	551 out of 16290 genes, 3.4%	1	XM_006131331.1, XM_006122212.1
	cellular nitrogen compound biosynthetic process (view genes)	4 out of 57 genes, 7.0%	1158 out of 16290 genes, 7.1%	1	XR_331784.1, XM_006117580.1, XM_006117677.1, XM_006112687.1
	cellular response to stress (view genes)	2 out of 57 genes, 3.5%	560 out of 16290 genes, 3.4%	1	XR_331784.1, XM_006122212.1
	phosphorus metabolic process (view genes)	6 out of 57 genes, 10.5%	1759 out of 16290 genes, 10.8%	1	XM_006122005.1, XM_006132491.1, XR_331784.1, XM_006117580.1, XM_006112687.1, XM_006117658.1
	organic substance biosynthetic process (view genes)	7 out of 57 genes, 12.3%	2061 out of 16290 genes, 12.7%	1	XM_006132491.1, XM_006122829.1, XR_331784.1, XM_006117580.1, XM_006117677.1, XM_006112687.1, XM_006136001.1
	regulation of signaling (view genes)	5 out of 57 genes, 8.8%	1473 out of 16290 genes, 9.0%	1	XM_006137225.1, XM_006134212.1, XM_006131331.1, XM_006122212.1, XM_006117658.1
	regulation of cell communication (view genes)	5 out of 57 genes, 8.8%	1476 out of 16290 genes, 9.1%	1	XM_006137225.1, XM_006134212.1, XM_006131331.1, XM_006122212.1, XM_006117658.1
	organic cyclic compound biosynthetic process (view genes)	4 out of 57 genes, 7.0%	1179 out of 16290 genes, 7.2%	1	XR_331784.1, XM_006117580.1, XM_006117677.1, XM_006112687.1
	protein transport (view genes)	2 out of 57 genes, 3.5%	573 out of 16290 genes, 3.5%	1	XM_006124320.1, XM_006122212.1
	establishment of protein localization (view genes)	2 out of 57 genes, 3.5%	575 out of 16290 genes, 3.5%	1	XM_006124320.1, XM_006122212.1
	positive regulation of metabolic process (view genes)	2 out of 57 genes, 3.5%	579 out of 16290 genes, 3.6%	1	XM_006131331.1, XM_006135878.1
	anatomical structure formation involved in morphogenesis (view genes)	2 out of 57 genes, 3.5%	580 out of 16290 genes, 3.6%	1	XM_006122005.1, XM_006113801.1
	nucleobase-containing compound metabolic process (view genes)	10 out of 57 genes, 17.5%	2980 out of 16290 genes, 18.3%	1	XM_006122005.1, XM_006132491.1, XM_006120236.1, XR_331784.1, XM_006117580.1, XM_006135878.1, XM_006133332.1, XM_006117677.1, XM_006117658.1, XM_006112687.1
	regulation of transport (view genes)	2 out of 57 genes, 3.5%	594 out of 16290 genes, 3.6%	1	XM_006115224.1, XM_006135878.1
	regulation of protein modification process (view genes)	2 out of 57 genes, 3.5%	599 out of 16290 genes, 3.7%	1	XM_006128647.1, XM_006131331.1
	cell proliferation (view genes)	3 out of 57 genes, 5.3%	915 out of 16290 genes, 5.6%	1	XM_006131331.1, XM_006122829.1, XM_006129840.1
	organic cyclic compound metabolic process (view genes)	11 out of 57 genes, 19.3%	3326 out of 16290 genes, 20.4%	1	XM_006122005.1, XM_006132491.1, XM_006120236.1, XR_331784.1, XM_006117580.1, XM_006135878.1, XM_006133332.1, XM_006115061.1, XM_006117677.1, XM_006112687.1, XM_006117658.1
	programmed cell death (view genes)	3 out of 57 genes, 5.3%	933 out of 16290 genes, 5.7%	1	XM_006122005.1, XR_331784.1, XM_006122212.1
	regulation of macromolecule metabolic process (view genes)	8 out of 57 genes, 14.0%	2462 out of 16290 genes, 15.1%	1	XM_006128647.1, XM_006123665.1, XM_006122829.1, XM_006135878.1, XM_006133332.1, XM_006129897.1, XM_006131331.1, XM_006122212.1
	biosynthetic process (view genes)	7 out of 57 genes, 12.3%	2176 out of 16290 genes, 13.4%	1	XM_006132491.1, XM_006122829.1, XR_331784.1, XM_006117580.1, XM_006117677.1, XM_006112687.1, XM_006136001.1
	regulation of cellular process (view genes)	21 out of 57 genes, 36.8%	6320 out of 16290 genes, 38.8%	1	XM_006110575.1, XM_006136432.1, XM_006117580.1, XM_006126732.1, XM_006115224.1, XM_006137225.1, XM_006134212.1, XM_006129897.1, XM_006134916.1, XM_006122212.1, XM_006117658.1, XR_332640.1, XM_006134613.1, XM_006123665.1, XM_006128647.1, XM_006132491.1, XM_006135878.1, XM_006134917.1, XM_006131331.1, XM_006124320.1, XM_006129840.1
	cell death (view genes)	3 out of 57 genes, 5.3%	969 out of 16290 genes, 5.9%	1	XM_006122005.1, XR_331784.1, XM_006122212.1
	death (view genes)	3 out of 57 genes, 5.3%	969 out of 16290 genes, 5.9%	1	XM_006122005.1, XR_331784.1, XM_006122212.1
	cellular aromatic compound metabolic process (view genes)	10 out of 57 genes, 17.5%	3111 out of 16290 genes, 19.1%	1	XM_006122005.1, XM_006132491.1, XM_006120236.1, XR_331784.1, XM_006117580.1, XM_006135878.1, XM_006133332.1, XM_006117677.1, XM_006117658.1, XM_006112687.1
	chromosome organization (view genes)	2 out of 57 genes, 3.5%	664 out of 16290 genes, 4.1%	1	XM_006129897.1, XM_006117677.1
	cellular component movement (view genes)	2 out of 57 genes, 3.5%	666 out of 16290 genes, 4.1%	1	XM_006122005.1, XM_006126732.1
	regulation of cellular protein metabolic process (view genes)	2 out of 57 genes, 3.5%	666 out of 16290 genes, 4.1%	1	XM_006128647.1, XM_006131331.1
	apoptotic process (view genes)	2 out of 57 genes, 3.5%	668 out of 16290 genes, 4.1%	1	XR_331784.1, XM_006122212.1
	gene expression (view genes)	6 out of 57 genes, 10.5%	1940 out of 16290 genes, 11.9%	1	XM_006133332.1, XM_006132491.1, XM_006120236.1, XM_006117677.1, XM_006135878.1, XM_006136001.1
	positive regulation of cellular process (view genes)	5 out of 57 genes, 8.8%	1632 out of 16290 genes, 10.0%	1	XM_006136432.1, XM_006131331.1, XM_006122212.1, XM_006135878.1, XM_006126732.1
	single-organism metabolic process (view genes)	8 out of 57 genes, 14.0%	2560 out of 16290 genes, 15.7%	1	XM_006122005.1, XM_006132491.1, XR_331784.1, XM_006117580.1, XM_006115061.1, XM_006117658.1, XM_006112687.1, XM_006135920.1
	positive regulation of biological process (view genes)	6 out of 57 genes, 10.5%	1968 out of 16290 genes, 12.1%	1	XM_006110575.1, XM_006136432.1, XM_006131331.1, XM_006122212.1, XM_006135878.1, XM_006126732.1
	immune system process (view genes)	3 out of 57 genes, 5.3%	1024 out of 16290 genes, 6.3%	1	XM_006113801.1, XM_006131331.1, XR_332640.1
	response to stimulus (view genes)	19 out of 57 genes, 33.3%	5866 out of 16290 genes, 36.0%	1	XM_006122005.1, XM_006117580.1, XM_006139019.1, XM_006126732.1, XM_006115224.1, XM_006137225.1, XM_006134212.1, XM_006135920.1, XM_006122212.1, XM_006117658.1, XR_332640.1, XM_006110628.1, XR_331784.1, XM_006132491.1, XM_006114645.1, XM_006131331.1, XM_006125320.1, XM_006124320.1, XM_006129840.1
	cellular nitrogen compound metabolic process (view genes)	10 out of 57 genes, 17.5%	3215 out of 16290 genes, 19.7%	1	XM_006122005.1, XM_006132491.1, XM_006120236.1, XR_331784.1, XM_006117580.1, XM_006135878.1, XM_006133332.1, XM_006117677.1, XM_006117658.1, XM_006112687.1
	cell cycle process (view genes)	3 out of 57 genes, 5.3%	1048 out of 16290 genes, 6.4%	1	XM_006124373.1, XM_006128647.1, XM_006129840.1
	cellular biosynthetic process (view genes)	6 out of 57 genes, 10.5%	2012 out of 16290 genes, 12.4%	1	XM_006132491.1, XR_331784.1, XM_006117580.1, XM_006117677.1, XM_006112687.1, XM_006136001.1
	carboxylic acid metabolic process (view genes)	2 out of 57 genes, 3.5%	724 out of 16290 genes, 4.4%	1	XM_006115061.1, XM_006135920.1
	oxoacid metabolic process (view genes)	2 out of 57 genes, 3.5%	739 out of 16290 genes, 4.5%	1	XM_006115061.1, XM_006135920.1
	nitrogen compound metabolic process (view genes)	11 out of 57 genes, 19.3%	3597 out of 16290 genes, 22.1%	1	XM_006122005.1, XM_006132491.1, XM_006120236.1, XR_331784.1, XM_006117580.1, XM_006135878.1, XM_006133332.1, XM_006115061.1, XM_006117677.1, XM_006112687.1, XM_006117658.1
	organic acid metabolic process (view genes)	2 out of 57 genes, 3.5%	748 out of 16290 genes, 4.6%	1	XM_006115061.1, XM_006135920.1
	macromolecule localization (view genes)	3 out of 57 genes, 5.3%	1145 out of 16290 genes, 7.0%	1	XM_006128647.1, XM_006124320.1, XM_006122212.1
	regulation of gene expression (view genes)	5 out of 57 genes, 8.8%	1812 out of 16290 genes, 11.1%	1	XM_006133332.1, XM_006129897.1, XM_006131331.1, XM_006122212.1, XM_006135878.1
	cell cycle (view genes)	3 out of 57 genes, 5.3%	1155 out of 16290 genes, 7.1%	1	XM_006124373.1, XM_006128647.1, XM_006129840.1
	organic substance metabolic process (view genes)	24 out of 57 genes, 42.1%	7553 out of 16290 genes, 46.4%	1	XM_006122005.1, XM_006115935.1, XM_006110575.1, XM_006117580.1, XM_006130198.1, XM_006118791.1, XM_006136001.1, XM_006115061.1, XM_006117677.1, XM_006135920.1, XM_006117658.1, XM_006128647.1, XM_006123665.1, XM_006110628.1, XM_006132491.1, XR_331784.1, XM_006122829.1, XM_006120236.1, XM_006114645.1, XM_006135878.1, XM_006133332.1, XM_006114644.1, XM_006125320.1, XM_006112687.1
	regulation of transcription, DNA-dependent (view genes)	4 out of 57 genes, 7.0%	1500 out of 16290 genes, 9.2%	1	XM_006129897.1, XM_006131331.1, XM_006122212.1, XM_006135878.1
	regulation of RNA biosynthetic process (view genes)	4 out of 57 genes, 7.0%	1510 out of 16290 genes, 9.3%	1	XM_006129897.1, XM_006131331.1, XM_006122212.1, XM_006135878.1
	regulation of RNA metabolic process (view genes)	4 out of 57 genes, 7.0%	1522 out of 16290 genes, 9.3%	1	XM_006129897.1, XM_006131331.1, XM_006122212.1, XM_006135878.1
	embryo development (view genes)	2 out of 57 genes, 3.5%	833 out of 16290 genes, 5.1%	1	XM_006131331.1, XM_006126732.1
	regulation of developmental process (view genes)	2 out of 57 genes, 3.5%	860 out of 16290 genes, 5.3%	1	XM_006131331.1, XM_006122212.1
	macromolecule biosynthetic process (view genes)	4 out of 57 genes, 7.0%	1578 out of 16290 genes, 9.7%	1	XM_006132491.1, XM_006122829.1, XM_006117677.1, XM_006136001.1
	primary metabolic process (view genes)	22 out of 57 genes, 38.6%	7124 out of 16290 genes, 43.7%	1	XM_006122005.1, XM_006115935.1, XM_006110575.1, XM_006117580.1, XM_006130198.1, XM_006118791.1, XM_006136001.1, XM_006115061.1, XM_006117677.1, XM_006135920.1, XM_006117658.1, XM_006128647.1, XM_006110628.1, XM_006132491.1, XR_331784.1, XM_006120236.1, XM_006114645.1, XM_006135878.1, XM_006133332.1, XM_006114644.1, XM_006125320.1, XM_006112687.1
	regulation of cellular macromolecule biosynthetic process (view genes)	4 out of 57 genes, 7.0%	1593 out of 16290 genes, 9.8%	1	XM_006129897.1, XM_006131331.1, XM_006122212.1, XM_006135878.1
	enzyme linked receptor protein signaling pathway (view genes)	2 out of 57 genes, 3.5%	883 out of 16290 genes, 5.4%	1	XM_006131331.1, XM_006124320.1
	cellular protein metabolic process (view genes)	8 out of 57 genes, 14.0%	2913 out of 16290 genes, 17.9%	1	XM_006128647.1, XM_006115935.1, XM_006110628.1, XM_006132491.1, XM_006130198.1, XM_006118791.1, XM_006136001.1, XM_006125320.1
	RNA metabolic process (view genes)	4 out of 57 genes, 7.0%	1618 out of 16290 genes, 9.9%	1	XM_006133332.1, XM_006120236.1, XM_006117677.1, XM_006135878.1
	cell differentiation (view genes)	4 out of 57 genes, 7.0%	1632 out of 16290 genes, 10.0%	1	XM_006122005.1, XM_006113801.1, XM_006131331.1, XM_006122212.1
	anatomical structure development (view genes)	10 out of 57 genes, 17.5%	3606 out of 16290 genes, 22.1%	1	XM_006122005.1, XM_006110575.1, XM_006113801.1, XM_006117580.1, XM_006114645.1, XM_006126732.1, XM_006115224.1, XM_006131331.1, XM_006122212.1, XR_332640.1
	metabolic process (view genes)	26 out of 57 genes, 45.6%	8380 out of 16290 genes, 51.4%	1	XM_006122005.1, XM_006115935.1, XM_006110575.1, XM_006117580.1, XM_006130198.1, XM_006118791.1, XM_006136001.1, XM_006128613.1, XM_006115061.1, XM_006117677.1, XM_006135920.1, XM_006117658.1, XM_006128647.1, XM_006123665.1, XM_006110628.1, XM_006132491.1, XR_331784.1, XM_006122829.1, XM_006120236.1, XM_006114645.1, XM_006135878.1, XM_006133332.1, XM_006114644.1, XM_006128748.1, XM_006125320.1, XM…
	cellular developmental process (view genes)	5 out of 57 genes, 8.8%	2004 out of 16290 genes, 12.3%	1	XM_006122005.1, XM_006113801.1, XM_006131331.1, XM_006122212.1, XR_332640.1
	regulation of macromolecule biosynthetic process (view genes)	4 out of 57 genes, 7.0%	1672 out of 16290 genes, 10.3%	1	XM_006129897.1, XM_006131331.1, XM_006122212.1, XM_006135878.1
	regulation of cellular biosynthetic process (view genes)	4 out of 57 genes, 7.0%	1698 out of 16290 genes, 10.4%	1	XM_006129897.1, XM_006131331.1, XM_006122212.1, XM_006135878.1
	cellular metabolic process (view genes)	21 out of 57 genes, 36.8%	7055 out of 16290 genes, 43.3%	1	XM_006122005.1, XM_006115935.1, XM_006117580.1, XM_006130198.1, XM_006118791.1, XM_006136001.1, XM_006115061.1, XM_006117677.1, XM_006135920.1, XM_006117658.1, XM_006128647.1, XM_006123665.1, XM_006110628.1, XM_006132491.1, XR_331784.1, XM_006120236.1, XM_006135878.1, XM_006133332.1, XM_006128748.1, XM_006125320.1, XM_006112687.1
	protein metabolic process (view genes)	9 out of 57 genes, 15.8%	3408 out of 16290 genes, 20.9%	1	XM_006128647.1, XM_006115935.1, XM_006110575.1, XM_006110628.1, XM_006132491.1, XM_006130198.1, XM_006118791.1, XM_006136001.1, XM_006125320.1
	regulation of biosynthetic process (view genes)	4 out of 57 genes, 7.0%	1748 out of 16290 genes, 10.7%	1	XM_006129897.1, XM_006131331.1, XM_006122212.1, XM_006135878.1
	single-organism developmental process (view genes)	6 out of 57 genes, 10.5%	2471 out of 16290 genes, 15.2%	1	XM_006122005.1, XM_006113801.1, XM_006131331.1, XM_006114645.1, XM_006122212.1, XM_006126732.1
	developmental process (view genes)	11 out of 57 genes, 19.3%	4184 out of 16290 genes, 25.7%	1	XM_006122005.1, XM_006110575.1, XM_006113801.1, XM_006117580.1, XM_006114645.1, XM_006132851.1, XM_006126732.1, XM_006115224.1, XM_006131331.1, XM_006122212.1, XR_332640.1
	cellular macromolecule biosynthetic process (view genes)	3 out of 57 genes, 5.3%	1533 out of 16290 genes, 9.4%	1	XM_006132491.1, XM_006117677.1, XM_006136001.1
	cellular macromolecule metabolic process (view genes)	13 out of 57 genes, 22.8%	4919 out of 16290 genes, 30.2%	1	XM_006128647.1, XM_006115935.1, XM_006123665.1, XM_006110628.1, XM_006132491.1, XM_006120236.1, XM_006130198.1, XM_006118791.1, XM_006135878.1, XM_006136001.1, XM_006133332.1, XM_006117677.1, XM_006125320.1
	organ development (view genes)	4 out of 57 genes, 7.0%	1976 out of 16290 genes, 12.1%	1	XM_006122005.1, XM_006113801.1, XM_006131331.1, XM_006126732.1
	macromolecule metabolic process (view genes)	15 out of 57 genes, 26.3%	5680 out of 16290 genes, 34.9%	1	XM_006128647.1, XM_006115935.1, XM_006123665.1, XM_006110575.1, XM_006110628.1, XM_006132491.1, XM_006120236.1, XM_006122829.1, XM_006130198.1, XM_006118791.1, XM_006135878.1, XM_006136001.1, XM_006133332.1, XM_006117677.1, XM_006125320.1
	system development (view genes)	6 out of 57 genes, 10.5%	2918 out of 16290 genes, 17.9%	1	XM_006122005.1, XM_006110575.1, XM_006113801.1, XM_006131331.1, XR_332640.1, XM_006126732.1
	nucleic acid metabolic process (view genes)	4 out of 57 genes, 7.0%	2234 out of 16290 genes, 13.7%	1	XM_006133332.1, XM_006120236.1, XM_006117677.1, XM_006135878.1
	signal transduction (view genes)	7 out of 57 genes, 12.3%	3406 out of 16290 genes, 20.9%	1	XM_006137225.1, XM_006134212.1, XM_006131331.1, XM_006117580.1, XM_006124320.1, XM_006122212.1, XM_006117658.1
	single organism signaling (view genes)	8 out of 57 genes, 14.0%	3767 out of 16290 genes, 23.1%	1	XM_006117580.1, XM_006137225.1, XM_006134212.1, XM_006131331.1, XM_006117658.1, XM_006122212.1, XM_006124320.1, XM_006129840.1
	signaling (view genes)	10 out of 57 genes, 17.5%	4487 out of 16290 genes, 27.5%	1	XM_006110628.1, XM_006117580.1, XM_006135878.1, XM_006137225.1, XM_006134212.1, XM_006131331.1, XM_006117658.1, XM_006122212.1, XM_006124320.1, XM_006129840.1
	single-organism cellular process (view genes)	23 out of 57 genes, 40.4%	8522 out of 16290 genes, 52.3%	1	XM_006122005.1, XM_006113801.1, XM_006117580.1, XM_006126732.1, XM_006136001.1, XM_006115224.1, XM_006137225.1, XM_006134212.1, XM_006129897.1, XM_006117677.1, XM_006122212.1, XM_006117658.1, XR_332640.1, XM_006128647.1, XR_331784.1, XM_006121197.1, XM_006124373.1, XM_006112809.1, XM_006114644.1, XM_006131331.1, XM_006124320.1, XM_006129840.1, XM_006131993.1
	cell communication (view genes)	8 out of 57 genes, 14.0%	3848 out of 16290 genes, 23.6%	1	XM_006117580.1, XM_006137225.1, XM_006134212.1, XM_006131331.1, XM_006117658.1, XM_006122212.1, XM_006124320.1, XM_006129840.1
	cellular response to stimulus (view genes)	8 out of 57 genes, 14.0%	3865 out of 16290 genes, 23.7%	1	XR_331784.1, XM_006117580.1, XM_006137225.1, XM_006134212.1, XM_006131331.1, XM_006117658.1, XM_006122212.1, XM_006124320.1
	cellular process (view genes)	38 out of 57 genes, 66.7%	12652 out of 16290 genes, 77.7%	1	XM_006122005.1, XM_006113801.1, XM_006130198.1, XM_006118791.1, XM_006136001.1, XM_006115224.1, XM_006115061.1, XM_006122212.1, XM_006120236.1, XM_006121197.1, XM_006112809.1, XM_006128748.1, XM_006125320.1, XM_006129840.1, XM_006124320.1, XM_006112687.1, XM_006131993.1, XM_006115935.1, XM_006117580.1, XM_006126732.1, XM_006137225.1, XM_006134212.1, XM_006129897.1, XM_006117677.1, XM_006117658.1,…
	multicellular organismal development (view genes)	6 out of 57 genes, 10.5%	3299 out of 16290 genes, 20.3%	1	XM_006122005.1, XM_006110575.1, XM_006113801.1, XM_006131331.1, XR_332640.1, XM_006126732.1
	cellular protein modification process (view genes)	3 out of 57 genes, 5.3%	2241 out of 16290 genes, 13.8%	1	XM_006115935.1, XM_006110628.1, XM_006118791.1
	protein modification process (view genes)	3 out of 57 genes, 5.3%	2241 out of 16290 genes, 13.8%	1	XM_006115935.1, XM_006110628.1, XM_006118791.1
	macromolecule modification (view genes)	3 out of 57 genes, 5.3%	2372 out of 16290 genes, 14.6%	1	XM_006115935.1, XM_006110628.1, XM_006118791.1
	cell surface receptor signaling pathway (view genes)	2 out of 57 genes, 3.5%	1934 out of 16290 genes, 11.9%	1	XM_006131331.1, XM_006124320.1

## Sheet: Table S5
Table S5 KEGG pathway analysis of the differentially expressed genes
Pathway ID	Pathway	DEGs with pathway annotation (61)	All genes with pathway annotation (24824)	Pvalue	Qvalue	Differentially expressed genes
ko04260	Cardiac muscle contraction	9 (14.75%)	469 (1.89%)	2.06226e-06	0.000158794	XM_006130514.1, XM_006130512.1, XM_006126729.1, XM_006137114.1, XM_006112816.1, XR_331784.1, XM_006137117.1, XM_006126732.1, XM_006112687.1
ko05410	Hypertrophic cardiomyopathy (HCM)	9 (14.75%)	633 (2.55%)	2.28857e-05	0.000881098	XM_006130514.1, XM_006130512.1, XM_006126729.1, XM_006137114.1, XM_006112816.1, XR_331784.1, XM_006137117.1, XM_006126732.1, XM_006112687.1
ko05414	Dilated cardiomyopathy	9 (14.75%)	671 (2.7%)	3.609e-05	0.000926309	XM_006130514.1, XM_006130512.1, XM_006126729.1, XM_006137114.1, XM_006112816.1, XR_331784.1, XM_006137117.1, XM_006126732.1, XM_006112687.1
ko04141	Protein processing in endoplasmic reticulum	4 (6.56%)	316 (1.27%)	0.00760868	0.146467	XM_006115224.1, XM_006118530.1, XM_006125320.1, XM_006119990.1
ko01040	Biosynthesis of unsaturated fatty acids	2 (3.28%)	61 (0.25%)	0.0099031	0.152508	XM_006135920.1, XM_006116652.1
ko04614	Renin-angiotensin system	2 (3.28%)	77 (0.31%)	0.0154419	0.198171	XM_006122829.1, XM_006126719.1
ko04530	Tight junction	6 (9.84%)	860 (3.46%)	0.0187449	0.206194	XM_006130514.1, XM_006130512.1, XM_006118248.1, XM_006137114.1, XM_006113801.1, XM_006137117.1
ko04972	Pancreatic secretion	3 (4.92%)	272 (1.1%)	0.0293823	0.264835	XR_331784.1, XM_006119796.1, XM_006112687.1
ko00430	Taurine and hypotaurine metabolism	1 (1.64%)	17 (0.07%)	0.0409758	0.264835	XM_006116652.1
ko04810	Regulation of actin cytoskeleton	6 (9.84%)	1037 (4.18%)	0.0414742	0.264835	XM_006130514.1, XM_006130512.1, XM_006118248.1, XM_006137114.1, XM_006113801.1, XM_006137117.1
ko05412	Arrhythmogenic right ventricular cardiomyopathy (ARVC)	3 (4.92%)	314 (1.26%)	0.0421395	0.264835	XM_006118248.1, XR_331784.1, XM_006112687.1
ko05132	Salmonella infection	4 (6.56%)	536 (2.16%)	0.0427386	0.264835	XM_006130514.1, XM_006130512.1, XM_006137114.1, XM_006137117.1
ko05416	Viral myocarditis	4 (6.56%)	544 (2.19%)	0.0447124	0.264835	XM_006130514.1, XM_006130512.1, XM_006137114.1, XM_006137117.1
ko05134	Legionellosis	2 (3.28%)	147 (0.59%)	0.050789	0.279339	XM_006118530.1, XM_006132491.1
ko04146	Peroxisome	2 (3.28%)	186 (0.75%)	0.0766826	0.389996	XM_006134590.1, XM_006116652.1
ko04270	Vascular smooth muscle contraction	4 (6.56%)	666 (2.68%)	0.0810381	0.389996	XM_006130514.1, XM_006130512.1, XM_006137114.1, XM_006137117.1
ko00120	Primary bile acid biosynthesis	1 (1.64%)	37 (0.15%)	0.0870719	0.394384	XM_006116652.1
ko05322	Systemic lupus erythematosus	2 (3.28%)	226 (0.91%)	0.106597	0.456	XM_006118248.1, XM_006126719.1
ko04020	Calcium signaling pathway	3 (4.92%)	482 (1.94%)	0.115198	0.466857	XM_006112816.1, XR_331784.1, XM_006112687.1
ko04974	Protein digestion and absorption	2 (3.28%)	255 (1.03%)	0.129929	0.484559	XM_006128130.1, XM_006122829.1
ko00250	Alanine, aspartate and glutamate metabolism	1 (1.64%)	59 (0.24%)	0.135262	0.484559	XM_006115061.1
ko04360	Axon guidance	3 (4.92%)	569 (2.29%)	0.164173	0.484559	XM_006137225.1, XR_332640.1, XM_006113505.1
ko05010	Alzheimer's disease	2 (3.28%)	315 (1.27%)	0.181283	0.484559	XR_331784.1, XM_006112687.1
ko00591	Linoleic acid metabolism	1 (1.64%)	87 (0.35%)	0.192991	0.484559	XM_006128748.1
ko00500	Starch and sucrose metabolism	1 (1.64%)	88 (0.35%)	0.194981	0.484559	XM_006119796.1
ko00010	Glycolysis / Gluconeogenesis	1 (1.64%)	88 (0.35%)	0.194981	0.484559	XM_006114645.1
ko05332	Graft-versus-host disease	1 (1.64%)	90 (0.36%)	0.198946	0.484559	XM_006126719.1
ko04520	Adherens junction	2 (3.28%)	338 (1.36%)	0.201724	0.484559	XM_006134590.1, XM_006118248.1
ko00760	Nicotinate and nicotinamide metabolism	1 (1.64%)	93 (0.37%)	0.204859	0.484559	XM_006134590.1
ko04940	Type I diabetes mellitus	1 (1.64%)	98 (0.39%)	0.214618	0.484559	XM_006126719.1
ko05219	Bladder cancer	1 (1.64%)	100 (0.4%)	0.218488	0.484559	XM_006131331.1
ko00982	Drug metabolism - cytochrome P450	1 (1.64%)	105 (0.42%)	0.228082	0.484559	XM_006128748.1
ko05144	Malaria	1 (1.64%)	108 (0.44%)	0.233783	0.484559	XM_006110575.1
ko04612	Antigen processing and presentation	1 (1.64%)	110 (0.44%)	0.237561	0.484559	XM_006119990.1
ko00590	Arachidonic acid metabolism	1 (1.64%)	114 (0.46%)	0.245061	0.484559	XM_006128748.1
ko04973	Carbohydrate digestion and absorption	1 (1.64%)	115 (0.46%)	0.246924	0.484559	XM_006119796.1
ko00330	Arginine and proline metabolism	1 (1.64%)	116 (0.47%)	0.248784	0.484559	XM_006115061.1
ko00830	Retinol metabolism	1 (1.64%)	117 (0.47%)	0.250638	0.484559	XM_006128748.1
ko05146	Amoebiasis	2 (3.28%)	396 (1.6%)	0.254235	0.484559	XM_006118248.1, XM_006126719.1
ko00980	Metabolism of xenobiotics by cytochrome P450	1 (1.64%)	121 (0.49%)	0.258012	0.484559	XM_006128748.1
ko05330	Allograft rejection	1 (1.64%)	121 (0.49%)	0.258012	0.484559	XM_006126719.1
ko05320	Autoimmune thyroid disease	1 (1.64%)	136 (0.55%)	0.285033	0.52256	XM_006126719.1
ko04670	Leukocyte transendothelial migration	2 (3.28%)	441 (1.78%)	0.295284	0.527998	XM_006118248.1, XM_006113801.1
ko04510	Focal adhesion	3 (4.92%)	782 (3.15%)	0.301713	0.527998	XM_006118248.1, XM_006113801.1, XM_006131331.1
ko05150	Staphylococcus aureus infection	1 (1.64%)	157 (0.63%)	0.321242	0.54614	XM_006110575.1
ko04150	mTOR signaling pathway	1 (1.64%)	160 (0.64%)	0.326266	0.54614	XM_006131331.1
ko05211	Renal cell carcinoma	1 (1.64%)	165 (0.66%)	0.334557	0.548104	XM_006131331.1
ko05323	Rheumatoid arthritis	1 (1.64%)	178 (0.72%)	0.355647	0.548938	XM_006131331.1
ko03008	Ribosome biogenesis in eukaryotes	1 (1.64%)	182 (0.73%)	0.362003	0.548938	XM_006118530.1
ko05110	Vibrio cholerae infection	1 (1.64%)	182 (0.73%)	0.362003	0.548938	XM_006115224.1
ko04976	Bile secretion	1 (1.64%)	183 (0.74%)	0.363582	0.548938	XM_006116652.1
ko05212	Pancreatic cancer	1 (1.64%)	188 (0.76%)	0.371421	0.549989	XM_006131331.1
ko03320	PPAR signaling pathway	1 (1.64%)	200 (0.81%)	0.38985	0.556319	XM_006135920.1
ko04145	Phagosome	2 (3.28%)	553 (2.23%)	0.395446	0.556319	XM_006119920.1, XM_006128142.1
ko03018	RNA degradation	1 (1.64%)	205 (0.83%)	0.397371	0.556319	XM_006114645.1
ko04621	NOD-like receptor signaling pathway	1 (1.64%)	214 (0.86%)	0.410679	0.562495	XM_006119990.1
ko04350	TGF-beta signaling pathway	1 (1.64%)	221 (0.89%)	0.420829	0.562495	XM_006124320.1
ko04914	Progesterone-mediated oocyte maturation	1 (1.64%)	223 (0.9%)	0.423698	0.562495	XM_006119990.1
ko04370	VEGF signaling pathway	1 (1.64%)	232 (0.93%)	0.436434	0.568038	XM_006131331.1
ko04970	Salivary secretion	1 (1.64%)	237 (0.95%)	0.443389	0.568038	XM_006119796.1
ko05215	Prostate cancer	1 (1.64%)	244 (0.98%)	0.452986	0.568038	XM_006119990.1
ko05152	Tuberculosis	2 (3.28%)	626 (2.52%)	0.457381	0.568038	XM_006119920.1, XM_006128142.1
ko05202	Transcriptional misregulation in cancer	2 (3.28%)	667 (2.69%)	0.490593	0.599614	XM_006122212.1, XM_006126719.1
ko04726	Serotonergic synapse	1 (1.64%)	300 (1.21%)	0.524117	0.600731	XM_006128748.1
ko04144	Endocytosis	2 (3.28%)	715 (2.88%)	0.527868	0.600731	XM_006124320.1, XM_006113505.1
ko03040	Spliceosome	1 (1.64%)	304 (1.22%)	0.528835	0.600731	XM_006135878.1
ko04060	Cytokine-cytokine receptor interaction	1 (1.64%)	305 (1.23%)	0.530007	0.600731	XM_006131331.1
ko04514	Cell adhesion molecules (CAMs)	1 (1.64%)	311 (1.25%)	0.53698	0.600731	XM_006110575.1
ko04650	Natural killer cell mediated cytotoxicity	1 (1.64%)	315 (1.27%)	0.541572	0.600731	XM_006126719.1
ko04666	Fc gamma R-mediated phagocytosis	1 (1.64%)	319 (1.29%)	0.546119	0.600731	XM_006138187.1
ko04142	Lysosome	1 (1.64%)	330 (1.33%)	0.558396	0.605584	XM_006126719.1
ko03013	RNA transport	1 (1.64%)	355 (1.43%)	0.585097	0.625729	XM_006132491.1
ko05168	Herpes simplex infection	1 (1.64%)	382 (1.54%)	0.612151	0.645694	XM_006135878.1
ko05200	Pathways in cancer	2 (3.28%)	874 (3.52%)	0.637997	0.663862	XM_006119990.1, XM_006131331.1
ko01100	Metabolic pathways	5 (8.2%)	2278 (9.18%)	0.669498	0.687351	XM_006115061.1, XM_006116652.1, XM_006114645.1, XM_006128748.1, XM_006119796.1
ko04080	Neuroactive ligand-receptor interaction	1 (1.64%)	560 (2.26%)	0.751807	0.7617	XM_006126719.1
ko05166	HTLV-I infection	1 (1.64%)	587 (2.36%)	0.768124	0.768124	XM_006134613.1
